# Supplementary material for: Revealing the Flavor and Metabolite Differences of Chinese Sweet Rice Wine Fermented with Diverse Rice Varieties Using GC-IMS and UPLC-MS/MS
Source: Foods. 2026 Jun 13;15(12):2137. doi: 10.3390/foods15122137 (PMC13298584; doi:10.3390/foods15122137)
Supplement: Supplementary file 1 [file foods-15-02137-s001.zip]

Archive with 3 entries (3 files):
- supplementary materials Figures.pdf
- Table S1.pdf
- Table S2 .csv
