# Supplementary material for: Revealing the Flavor and Metabolite Differences of Chinese Sweet Rice Wine Fermented with Diverse Rice Varieties Using GC-IMS and UPLC-MS/MS
Source: Foods. 2026 Jun 13;15(12):2137. doi: 10.3390/foods15122137 (PMC13298584; doi:10.3390/foods15122137)
Supplement: Supplementary file 1 [file foods-15-02137-s001.zip › Table S2 .csv]

ID	m/z	Retention time (min)	Ion mode	Metabolites	Class	QC-1	QC-2	QC-3	GR-1	GR-2	GR-3	SXJ-1018-1	SXJ-1018-2	SXJ-1018-3	CS-217-1	CS-217-2	CS-217-3	HXR-450-1	HXR-450-2	HXR-450-3	TA-1-1	TA-1-2	TA-1-3	HR-1212-1	HR-1212-2	HR-1212-3
FT03255NR	267.07345	1.366	neg	Inosine	Purine nucleosides	8962045.41	7964855.23	8354551.65	4928066.76	5740870.01	4846068.48	9931175.53	11043457.57	9647583.64	8384082.56	8610133.06	7424293.35	7516509.7	8644037.9	8698488.44	9940390.67	10935870.91	9891261.72	9948913.4	9417838.27	8648174.43
FT03526NR	279.05084	4.853	neg	D-Malic acid p-coumarate	Cinnamic acids and derivatives	54382243.79	50800545.17	48764666.51	67054082.9	60842034.27	66947495.45	46457137.25	52795433.27	41661577.96	27040064.1	28023365.63	25664099.9	64294808.47	75850689.96	75669663.59	37508185.2	39796964.91	39434035.86	59308730.61	49798498.47	62204199.99
FT06623PR	282.27877	12.811	pos	2E,13Z-Octadecadienal	Fatty Acyls	300804219	299588076.9	307439968.8	210141527.8	161473205	42601293.25	142938175.3	77708816.45	135098757.4	263303944.7	97921490.64	229678488	267791802	194622974.3	209028190.3	335381395.4	74253696.79	106213884	197983368.2	262669421.5	170418581.9
FT01574NR	175.06101	4.017	neg	3-oxo-4-methyl-pentanoic acid	Keto acids and derivatives	392087210.7	440953557	402013023.7	406846681	377517351.7	419670999.6	434274789.5	481018702.6	470488188	394834913	391065863.2	373862427.9	363787689.1	340967541.4	411879324.6	404016431.5	394837172.9	398876210.4	449716624.4	397917683	421561768.2
FT05703NR	346.05561	1.161	neg	2'-Adenylic acid	Organooxygen compounds	512515428.5	537088417.3	530588147.6	260573436.5	927965723.9	550230711.7	434466703.8	560486609.1	390127641.5	316647043.7	368305107.4	287214819	471761529.1	497016612.4	527249323.8	344414199.3	353424788.2	379706320.9	503452484.2	397910663.5	488603224.6
FT02232NR	217.10794	4.873	neg	(4R,6S)-4-Hydroxy-1,7-dioxaspiro[5.5]undecane	Organooxygen compounds	55052426.47	52323109.17	55967915.43	83254373.67	80957393.11	86955789.72	24730813.12	30476179.06	24517596.38	17991994.31	21059044.4	19693882.75	52993281.96	55448911.33	53916288.3	56836211.86	59085085.97	62421842.82	72286920.44	58297644.59	73224469.85
FT01890NR	195.06613	4.834	neg	Dihydroferulic acid	Phenylpropanoic acids	11587801.27	10395783.34	11091561.66	13434877.8	13268420.72	15143902.5	14224547.58	15288469.64	14098078.93	14154000.58	12965193.51	13166925.32	12486576.91	12093276.42	13140531.13	7367654.68	7812623.6	6994160.91	5751811.51	5483117.83	5513616.07
FT03613NR	281.24841	13.738	neg	Petroselinic acid	Fatty Acyls	20431433.41	23901996.97	25372440.34	6771786.72	5908722.59	8093140.31	21272726.73	14298791.57	27394090.57	16470863.46	23676275.84	12688846.34	20926521.02	36753270.75	47832571.63	17688734.06	16989495.26	17581211.04	14789951.23	26905284.17	13504420.98
FT03151PR	211.14393	4.776	pos	Cyclo(Pro-Leu)	Carboxylic acids and derivatives	47066900.78	45725159.71	50760041.35	52608812.79	55567663.23	59677207.9	45300891.6	45814573.16	51704260.89	35050027.08	37563382.39	35605152.33	50463265.33	48469210.79	50737714.03	51990650.06	49494266.2	48217781.86	42652804.55	41938735.04	40344740.32
FT09965PR	338.34124	15.123	pos	13-Docosenamide	Fatty Acyls	301890539.5	179079462.5	267691972.5	151395115.5	146364206.6	207627689.2	164896065	188821980.3	170853748	138796558.7	207881060.9	201415389.5	187491117.9	191951428.4	142914399.7	240554754.2	203131405	187429934.9	212480335.9	173671270	221781634.8
FT10288PR	344.25403	4.649	pos	Ile-Val-Ile	Carboxylic acids and derivatives	2443590248	1833007064	2615646374	2384455440	2838822416	2565668338	2391557551	2699380914	2489489877	2092310197	2085804012	1902238182	3011894776	2670051814	2754381995	2272430904	2663502641	2286194174	36734218.5	2615415854	2749132493
FT02188PR	173.12839	4.242	pos	3-Ethyl-5-hydroxy-4,5-dimethyl-pyrrolin-2-one	Pyrrolines	141204737.9	119699874.6	119201251.8	146761838.2	138349964.8	139234093.7	119759272.6	126651024.9	119596785.5	69779997.08	63978039.36	69669247.63	139456831.4	153266350.1	156523767.2	125776706.3	129777036.6	127114503.2	137477719	131365861	147494100.8
FT03665NR	283.26409	14.698	neg	Isostearic acid	Fatty Acyls	14651117.28	15166403.21	14270007.94	10272804.66	11875722.15	11768245.92	12794797.36	9933645.91	9103323.22	10452609.68	10782114.81	5016324.47	12732884.43	9668901.88	14222302.36	10139824.74	9574594.64	11977789.41	11970899.46	12141306.72	11712222.53
FT01671NR	181.05055	3.758	neg	Hydroxyphenyllactic acid	Phenylpropanoic acids	85266580.47	80575620.65	65017535.11	62926278.62	50971584.4	63312015.59	81071802.34	85016180.78	83090257.72	72070881.82	69941916.62	85822346.43	82332557.95	79336222.12	69150655.77	77031853.94	93112353.54	98259153.55	94979940.52	89716341.09	99103340.34
FT01827NR	191.0196	0.772	neg	3-Oxoglutaric acid	Keto acids and derivatives	1213030481	1379575361	1843590555	787416596.2	1400606958	1465270326	843805147	1808467367	1561180727	1679819636	1758334068	1547256117	1722461553	1404529263	1340438977	2506134017	1553031725	1416257981	1601218256	1211487933	1264226315
FT12861PR	389.21803	4.796	pos	Leu-Ala-Trp	Carboxylic acids and derivatives	104411262.3	92281696.16	87083854.27	108380349.8	105193427.7	123007622.1	92992820.42	96021294.02	94547619.99	61828416.16	77210273.52	77584680.06	108387311.3	103183228	98534196.54	107282345.9	115719931.2	105091123.4	115701298.6	91386512.43	114231438.4
FT01794NR	189.07672	4.677	neg	2S-Hydroxy-2-isopropylbutano-3S-lactone	Lactones	32909108.81	33239928.66	35812361.46	45974063.39	44272872.93	49757755.89	28963010.65	32886151.82	27442752.21	20737288.29	20519402.79	18623190.61	27406807.85	24158693.52	29351461.16	36742760.63	36905499.75	39018454.94	38547210.23	38344832.59	43095121.31
FT02508NR	231.12363	5.07	neg	(1beta,2beta,5beta)-p-Menth-3-ene-1,2,5-triol	Prenol lipids	11095203.22	11248451.44	11298386.15	21946567.96	23906031.8	25699636.88	4288057.01	4661135.44	5092200.44	2428016.49	3006983.62	2850842.46	4890327.94	4965795.37	5043145.54	12952005.22	13412393.88	12793633.97	15027554.36	13722102.53	14646089.94
FT02497PR	189.12328	2.645	pos	Glycylleucine	Carboxylic acids and derivatives	1058012667	1121252628	1105817838	1146954935	1249326757	1481276784	932939240.7	1089013589	878989612.3	1099632734	1073929519	1061411210	1083860341	1165890584	1270415034	873678168.9	1021655233	946473592.2	910171064.2	889274662.9	909154997.7
FT14834PR	432.23771	9.799	pos	Armillarin	Prenol lipids	200857709.1	189200504.4	193617920	58153869.07	56300783.44	79795974.21	58564227.94	115187106.7	60938260.18	106433041.7	59757241.99	132849056	107098728.5	51540512.3	78026663.34	48092201.52	74907656.32	61235220.87	54549482.77	58631869.24	53730802.5
FT06474PR	280.26324	12.012	pos	9,12,15-octadecatrienal	Fatty Acyls	36787868.61	37563109.12	45667382.33	26306947.49	18011754.99	4736154.58	12420683.91	7457501.81	15684962.93	28814206.76	10054098.89	30955228.54	33377728.98	21608777.19	24228947.16	31752088.12	7767917.42	8586981.71	19670691.07	22168423.05	18719132.87
FT01828NR	191.01952	1.108	neg	Citric Acid	Carboxylic acids and derivatives	1093998460	1642327836	1290189734	1286743276	1333403370	2038177606	1495199856	2057446516	1187204783	1286006868	1310775429	1102098443	1046458292	1171564695	1515912237	1473712070	1360809980	1373057391	1292931104	986199329.3	1176464734
FT03349NR	271.22784	12.264	neg	9-methoxy-pentadecanoic acid	Fatty Acyls	4161256.13	3678799.54	3716616.39	3087001.49	3149996.99	3969717.83	3298631.09	2941919.32	3433148.71	2834843.33	2753180.76	2549769.23	5490507.21	3703407.89	3395719.89	3127379.18	3123603.87	6211006.79	2960033.1	3368638.57	3304129.08
FT02263NR	218.10322	2.85	neg	D-Pantothenic acid	Organooxygen compounds	360213663.9	368959243.9	374739139.5	309553590	420950580.6	343689239.1	450895910.9	463456442.8	446500964.8	401923806.2	396396911.8	367515964.3	320695654.3	251801576.7	353602729.1	289699427.7	317992937.9	311708615.9	327192695.4	323756606.7	323815138.4
FT01623NR	179.03486	4.287	neg	Caffeic acid	Cinnamic acids and derivatives	23026082.43	24054426.39	22951144.3	12906872.59	8877594.14	14852746.99	36639337.87	39186810.38	36033100.69	42270318.01	37041709.94	35439905.88	32106015.76	34189848.82	36144853.81	8450317.78	8952080.17	6198258.71	4149017.62	4544495.35	3970343.93
FT02322NR	222.07707	3.85	neg	N-Acetyl-L-tyrosine	Carboxylic acids and derivatives	43950865.52	43581755.86	41656830.48	36056688.63	40794798.76	38524496.74	58761824.77	56531763.93	58867112.72	40326118.95	40868264.34	43309529.88	44271488.73	41383646.13	42184762.69	43980311.41	43894724.2	46866481.36	36945677.99	36762905.7	38431080.1
FT02634NR	237.04034	5.075	neg	Benzoylmalic acid	Benzene and substituted derivatives	8024127.38	5681748.14	7640736.62	9898194.74	9693317.65	8449173.95	8082753.58	9942431.53	8774641.98	8071918.47	8666175.96	7183285.81	4486429.06	4410736.97	6748092.49	7995618.64	8803489.33	8214382.89	6508483.27	5554821.19	6091717.43
FT03438NR	275.10366	4.622	neg	5-Benzylacyclouridine	Diazines	69399871.46	68626395.68	72629179.72	80443637.95	78761917.93	84242432.87	74240421.49	73184440.97	73585572.7	50709112.09	49658209.43	46806384.56	79777884.94	80410728.46	82583161.56	71719536.55	70244462.73	75186578.63	67608429.07	63581407.61	66470058.6
FT01752NR	187.0974	5.278	neg	Azelaic acid	Fatty Acyls	260655292.2	287617911.5	261846341.1	380556135.1	387390858.3	386750378.9	216606427.1	223844712.6	191646541.6	92002222.45	88379118.09	85840683.38	282363150.3	262319093.8	242418568.9	309812018.3	338216341.5	367109001.7	216220447.1	201043049.2	217031575.8
FT01430NR	165.01915	4.262	neg	Phthalic acid	Benzene and substituted derivatives	99179225.13	95707872.52	86033846.48	58246456.99	50307852.61	95862363.25	84916420.2	102896025	84448834.48	70992454.41	69332273.47	66040708.76	116797488.5	84547817.54	88414813.04	77940329.08	77107095.74	79568092.59	68003468.37	70652975.17	68221322.36
FT04909PR	252.10887	1.294	pos	2'-Deoxyadenosine	Purine nucleosides	818107252.6	797124052.7	775833102.5	890836690.6	861935754	1026503048	784769369.3	964834147.2	769110690.8	737484747.8	762297534	679824652.2	811563093.1	764125287	870149371.9	817229255.2	855433191.4	905723015.8	772315317.2	690340335.2	790822328.4
FT02793PR	200.20079	10.384	pos	dodecanamide	Fatty Acyls	12984049.83	13453080.62	14865685.66	20667609.07	14041441.91	14815436.7	11046526.97	9334950.19	11503051.46	17516602.9	9634309.69	13863990.35	17186280.51	11862991.97	15096056.68	14501009.95	12473510.06	12084513.45	14236754.72	14832767.79	13441635.45
FT04856NR	323.0285	0.87	neg	Pseudouridine 5'-phosphate	Organooxygen compounds	50774349.21	51019008.14	51466974.64	72176986.75	77833390.84	68223948.78	48438309.75	49984420.85	49331931.19	43841513.66	45274482.31	44392280.7	49084881.38	53066201.94	51759154.82	33548012.52	35596397.43	36893905.61	41044867.59	41125969.44	40830451.25
FT01288NR	159.06613	4.217	neg	epsilon-Caprolactone	Lactones	36111739.09	37427705.09	36842202.57	51175086.22	51817465.74	54862316.8	26428283.26	25926529.81	27341826.98	14231239.12	14100221.06	14302240.85	28633538.75	30777388.3	29746414.07	39121170.1	40855496.83	44197598.89	46177197.32	43576926.15	47977850.89
FT06277NR	362.05067	1.109	neg	Guanosine 2'-monophosphate	Organooxygen compounds	16070049.69	20165485.78	15151830.76	31619849.84	29709449.84	36288840.93	15615890.96	19347522.88	12095542.56	11722435.65	10733406.93	11186228.61	21048002.41	21330931.17	18708441.77	12633739.24	14701976.74	13703756.39	18429636.4	11749843.12	17089662.85
FT08645PR	316.22278	4.487	pos	Ile-Ala-Ile	Carboxylic acids and derivatives	1330315873	1032465565	1123789614	1312652418	1285621311	1409763467	1080735003	1181183889	1093531863	848804099.3	832106729.6	831302692.1	1263273263	1258464485	1270083340	1116603920	1545964564	1437509947	1110823662	1081039548	1142253177
FT11171PR	359.22857	4.073	pos	Gln-Leu-Val	Carboxylic acids and derivatives	1123809066	1126742587	1143627720	737484884.8	1498574791	1353889913	1252207270	1160989060	949621030.5	977874934.8	2348686114	857958219.2	1162418522	1202746868	1173101872	1015510047	1148126038	984708823.7	1090243676	828323254.4	952537304.6
FT01347NR	161.04543	1.451	neg	Meglutol	Fatty Acyls	351097901.3	305449634.5	337209475.5	272008666.3	337837141.5	286237804.5	391000309.1	394516260.8	371722613.3	374451529.5	330191764.8	322065806.4	310053059.1	312678207.6	283300747.6	340880026.3	339833104.4	341064961.8	308218626.8	313624673.9	255660238.5
FT02237NR	217.11925	2.318	neg	Serylisoleucine	Carboxylic acids and derivatives	81182335.04	82639276.8	82383399.66	85916188.13	97145514.09	118507747.8	58081900.4	62426329.53	66588865.37	81709518.59	77573570.7	73352732.71	88964424.29	86034567.32	92689924.37	72159154.72	71412779.01	69616920.83	67657086.69	76585620.43	67955397.46
FT02329PR	182.08112	1.12	pos	L-Tyrosine	Carboxylic acids and derivatives	541049257.8	561396301.7	543666147.8	491896954.7	551464148.4	660968272.6	573599844.5	646065917.3	558999642.9	607217024.3	615337474.3	598047912.2	564925411.8	590338312.7	636418696.1	466622485.7	550849961.8	498834003.7	442575752.9	440230614.8	458987475.4
FT02904PR	203.13899	2.609	pos	L-Alanyl-L-leucine	Carboxylic acids and derivatives	458506800.4	497896533.5	482597304.1	625931981.5	627007541.3	742080500.4	371837810.3	450711349.1	370521711	425791445.4	433694296.5	385681839.9	501018050	488127670.6	549474949.4	378530660.3	451794189.5	420312725.7	451973001.2	429966995.8	433878545.3
FT06694PR	284.09857	1.337	pos	Guanosine	Purine nucleosides	2086332214	1936058813	2068087414	1957630791	2052929980	2048910338	1928402721	2451508322	1904622143	2104088154	2224203421	1951533335	1589320553	1691420587	1778265975	2181222809	2454493045	2307366418	2165060344	1927708796	2152282515
FT01682NR	182.04579	1.53	neg	4-Pyridoxic acid	Pyridines and derivatives	23126959.75	21219380.87	22335852.92	27000954.18	27133240.69	26190621.38	38632476.84	40889250.17	40857269.08	21296996.54	22308392.34	19035485.01	14728990.99	14668996.36	16029942.7	14941612.64	16286565.8	15636130.53	13170032.18	12144787.51	12943715.36
FT03446PR	219.13386	2.313	pos	Serylleucine	Carboxylic acids and derivatives	514573296.1	562598083.7	570574225.6	640575504.3	663294974.4	845598919.7	409119124.7	471432702.7	409990630.5	532398163.1	504253975.5	469261228.9	552806306.9	610060490.1	643698821.1	459734551.5	560945279.3	479377857.8	522913038.5	481143332.3	483585891.5
FT04857NR	323.02839	1.111	neg	Uridine 2'-phosphate	Organooxygen compounds	258287673.4	286607924.7	267922136.9	487076269.9	516029712	349986658.9	267855924.1	388713217.4	222243526.4	198229567.3	205994886.6	181646335.3	249240254.7	273485703.3	303871901.1	162052070.8	183881874.6	177692570.3	240303929.4	179037120.2	220113414.1
FT01223NR	153.0192	4.417	neg	Pyrocatechuic acid	Benzene and substituted derivatives	10889703.94	9807085.48	16736350.93	13307901.47	11469076.98	18790597.85	23575399.18	27028213.83	24066672.88	5462734.99	5109896.79	7796963.98	21274021	13664132.56	18739140.84	14260294.47	11035850.3	10465568.96	11258831.32	14761939.59	8703861.54
FT08297PR	310.3101	13.954	pos	6R,7S-Epoxy-3Z,9Z-eicosadiene	Epoxides	44103966.97	56084472.37	39349147.9	19587255.77	15354385.55	21717099.21	19776613.89	17203150.52	19453358.58	20641896.46	20266366.68	20565721.62	14213839.96	28254744.02	31001625.56	26018528.73	23442632.91	25814043.06	34764813.87	29930304.5	36838708.78
FT16102PR	465.24929	5.394	pos	Phe-Ile-Trp	Carboxylic acids and derivatives	34380188.57	33722988.71	36677803.33	36508159.59	37374938.87	43575531.69	34972083.25	43506368.8	35136789.04	22954025.95	21965989.74	21019905.68	50404558.19	47799153.74	51362095.24	33183795.17	34395075.25	33106604.52	43035300.08	36288612.82	41995788.54
FT07786PR	302.20712	4.486	pos	Gly-Ile-Leu	Carboxylic acids and derivatives	1749536074	1020618342	1146619459	958654027.3	988832098.5	1002617486	1211812627	1395746761	1738971557	783947799.3	777547407.4	751149667	1225556653	1199993515	1252895720	1937109298	1347309177	1404224206	1723439669	1071618188	1669961353
FT01440NR	165.05551	4.888	neg	(S)-2-Hydroxy-3-phenylpropanoic acid	Phenylpropanoic acids	545961294.8	533433803.6	575654769.8	399897895.6	398678235.8	434967593.1	476212102.9	519672917.8	474361357.5	500875849.4	498754310.7	491675846.3	551854092.6	539028678.5	524923512.7	670226143.6	662641978.1	691999148.3	800474273.7	738864893.6	795508747.3
FT14836PR	432.23791	10.132	pos	4-O-Methylmelleolide	Prenol lipids	8043170.36	6503172.49	7757955.46	6485276.84	8935351.46	11949693.61	7309305.18	5421079.48	6942793.01	6482131.76	6993624.02	4558739.45	11325254.68	7881594.64	7101003.31	7141840.84	7062186.55	8941040.71	6707366.98	7130330.12	7909861.68
FT00860NR	131.0712	4.572	neg	D-Leucic acid	Fatty Acyls	155632654	161697930.3	170617462.9	148457547.5	143556790.9	159536328.4	176998728.4	159400035.6	152659941.4	201069868.7	166847066.1	169984884.1	151142732.1	140596191.8	158669616.1	176219336.3	183077268.3	195260511.5	165678032.7	169362120.9	159046954.6
FT01103NR	145.08688	5.51	neg	omega-hydroxy enanthoic acid	Hydroxy acids and derivatives	19813306.16	19161956.33	19175074.39	36714637.31	39158838.81	44692663.45	7263574.31	8809366.56	6988332.76	6556641.5	6245138.11	6112278.75	8416009.19	8198175	8732039.3	20668750.28	22356192.66	22862529.19	24882518.43	23386776.28	25874336.76
FT06725PR	284.2945	13.789	pos	2-Tetradecylcyclobutanone	Organooxygen compounds	54616497.81	52465892.39	42759838.99	28853483.02	21807236.19	15821775.76	16094264.78	12367151.5	18447981.91	28604308.5	16775413.99	26377986.78	29661272.53	19950563.21	25490831.03	32321246.08	14643976.56	18759593.06	30710914.05	41946747.48	27510780.41
FT00633NR	117.01914	1.303	neg	Succinic acid	Carboxylic acids and derivatives	1320833345	1344320912	1425475052	1195757394	1267270539	1417118007	1308100197	1379284101	1366864435	1367292458	1382493925	1386053176	1452691713	1522105410	1528767250	1460811517	1582451215	1375526767	1187995742	1463175297	1382347122
FT02043NR	205.03521	1.162	neg	2-Oxoadipic acid	Keto acids and derivatives	99115213.64	106866235.4	109534649.3	144675516.6	148990213.3	172656359.6	86045898.6	106483460.3	88873279.15	66856479.51	79915155.38	60767426.13	83282068.88	87313199.96	98847980.32	94889694.59	102713719.5	106895311.6	125286781.7	104533789.5	103114720.8
FT14028PR	414.20207	4.776	pos	Phe-Thr-Phe	Carboxylic acids and derivatives	59646322.48	60077512.04	62731543.34	73550449.65	63922726.37	73075815.64	51162081.06	61579665.18	50562995.01	34954491.85	36380925.89	35440324.07	82472494.1	78167617.44	84518621.95	61581627.15	68704066.14	61869311.53	88267364.54	80135019.47	80028040.28
FT06275NR	362.05075	0.876	neg	5'-Guanylic acid	Purine nucleotides	54836822.71	52021671.75	69547599.95	83001498.76	82196900.52	85554928.46	40450840.93	42475321.07	42023209.19	23335627.22	40800075.74	35731739.96	47371051.17	48650793.3	45739332.47	37444756.47	39145914.82	39015105.96	45507290.05	41260359.63	46250863.58
FT01207NR	151.026	1.108	neg	Xanthine	Imidazopyrimidines	55815993.26	66064913.84	57441601.35	45557866.03	46371930.61	58275556.26	86061220.85	101144365.2	75175037.5	74697143.19	64338158.16	68202569.29	55299001.96	58133145.98	74758205.2	54740006.04	57220690.65	58168582.92	47535450.38	44825035.76	44806774.12
FT12621PR	384.11467	3.308	pos	Succinyladenosine	Purine nucleosides	88569299.46	84305770.02	75099712.67	85965188.85	97217283.24	107007579	76464443.04	102183064.7	59706706.33	76581983.17	73614426.16	87487103.26	112743823.9	96282991.53	93818246.65	89332850.7	129762761	91923493.29	133268947.9	101249583.9	85093611.98
FT01306PR	123.04412	4.583	pos	p-Hydroxybenzaldehyde	Organooxygen compounds	96917830.31	92734147.46	75138772.11	60538628.25	55098317.72	73870435.75	75390224.97	95308737.32	61087350.13	55245402.12	69802201.01	71820912.32	86802527.98	88888695.37	106583485	74285517.3	136331943	158426104.1	163706665.2	121692784.9	141850097.6
FT01516NR	173.00897	1.344	neg	(Z)-Aconitic acid	Carboxylic acids and derivatives	1022177827	914122861.7	971771427.9	915752259.5	1046120078	1177325375	863600352.5	1204494209	1076982889	583764082.9	726333642.5	656430924.8	979050196.2	1011419604	1123529668	936332716.2	903537515	923600376.8	900522570.2	867506498.4	836291075
FT00856NR	131.03485	1.869	neg	Glutaric acid	Carboxylic acids and derivatives	43788551.68	46546227.91	40384934.49	37900442.07	39410183.44	26509562.02	42336941.33	46187709.27	46436762.14	38030166.04	35150841.98	37797935.8	45542981.79	44722872.61	46971220.59	50484274.74	58717468.65	55426121.2	59329873.25	53774497.35	61620706.95
FT00897NR	133.01409	1.065	neg	Malic acid	Hydroxy acids and derivatives	436097030.2	344962791.9	353239596.5	328912731.6	314645558.8	545667568.7	263445821.8	346545548.1	365738999.6	364530756.6	420219883.1	255077800.8	288410920.9	415766875	426137110.7	328665578.3	442125146.3	394805862.2	393766586.9	380413738	399140467.9
FT09437PR	330.23839	4.302	pos	Val-Val-Ile	Carboxylic acids and derivatives	2324260801	2104783615	2103430018	2951978929	2917534830	2881862535	1983179825	2123971040	2081565436	1534927143	1606000909	1639588447	2613349885	2481597626	2678737639	1970984355	2225184940	2236935588	2310365707	2122166870	2292062447
FT03026NR	255.23281	13.544	neg	Palmitic acid	Fatty Acyls	27601974.14	35134762.93	34493284.58	15550005.84	17271626.25	22384397.35	28311147.04	14216027.01	27639795.96	23018624.64	42512971.32	24102677.48	52450977.41	51956605.18	71346246.42	17515809.92	16500929.14	14819344.34	10442955.73	26245767.77	23866887.99
FT12040PR	373.24427	3.7	pos	Ile-Leu-Gln	Carboxylic acids and derivatives	261748596.8	165682078	226576024	213133929	259581067	289405876.7	198528128.2	251468157.9	204623070.2	148509053.2	171954889.3	74403949.63	266974377.1	251141947.8	244206591	207824309.5	219643957.5	196908235.5	180792211.5	166827277.2	146758647
FT02806NR	245.09302	5.001	neg	N-Acetyl-L-tryptophan	Carboxylic acids and derivatives	15313372.89	15290076.95	15603022.84	11676443.99	11138097.5	12047547.72	19324480.66	21268383.99	19287237.85	11853951.4	10962762.72	11224608.11	15564513.88	16248557.67	16831902.8	20821964.11	21063346.08	21736988.18	17784846.11	17908971.08	18768141.17
FT07360PR	295.16497	3.954	pos	Tyrosyl-Leucine	Carboxylic acids and derivatives	580682842.4	568241814.2	613885523.9	744823848.7	795060108.2	812432705.4	515166468.6	539567623.3	515240495.5	373085748.6	357469897.7	334489804.8	638404706.7	665208803.7	664059474.4	517195461.5	563669493.1	546760903.5	589925017.3	521157484.6	576463214.6
FT07460PR	297.12654	4.26	pos	Met-Phe	Carboxylic acids and derivatives	279551043.3	249612330.1	252873560.2	337722423.3	327646696.6	326695643.4	227253460.4	245280491.6	215045255.2	169812855.9	178120263.9	181971302.3	282918355.4	281980739.8	282034504.3	247631379.5	260354937.2	256750023.3	281238880.1	258712453.8	273065638.6
FT13181PR	396.21258	3.905	pos	Leu-Thr-Tyr	Carboxylic acids and derivatives	279685615.2	260002257.2	254168587.9	285760150.9	299018754.2	290605323.8	239479526.4	291930455.1	252541147	234782402.8	236330542.1	233316474.6	326565410.4	321400088.7	336203835.5	276085870.7	266084208.1	282396127.7	227510420.6	227415788.9	237516453.5
FT14170PR	417.2494	4.912	pos	Ile-Val-Trp	Carboxylic acids and derivatives	86263857.56	93218166.51	83380835.15	98932861.44	103272260.2	106082231.1	73714389.64	96250473.01	75055199.35	70952480.99	74994224.29	53348948.99	100551290.4	104278036	131086542.3	76234189.29	74421380.25	75059196.53	139279226.4	126039202.6	123063416.3
FT02965PR	205.09702	3.585	pos	H-D-Trp-OH	Indoles and derivatives	4481939237	4498164601	4264335824	4389288766	4373912061	4314367615	5116316034	5657773261	5175632324	3269602937	3098843350	3020861245	4764708447	4838718746	5244495299	4320732957	4865969592	4452627828	4282606645	4115905521	4115019211
FT10172PR	342.23839	4.505	pos	Pro-Leu-Ile	Carboxylic acids and derivatives	2459570120	2220362243	2330623401	3055878304	2996449263	3085315282	1841941480	2110002830	1857018501	1796791015	1790487552	1644671960	2475976818	2800995384	2554332195	2128408393	2262150547	2374589618	3049692956	2225400398	2377552878
FT00994NR	137.02424	4.049	neg	4-Hydroxybenzoic acid	Benzene and substituted derivatives	62712233.99	56818170.13	57811521.99	66217509.12	67497867.92	79757986.99	61208920.49	63194678.85	41627050.02	46849992.74	46088323.2	46511633.55	58057665.9	49525710.04	55924094.41	61336794.4	57705738	63043959.56	59077401.58	59039561.77	53613529.05
FT01247PR	120.08073	4.44	pos	Indoline	Indoles and derivatives	285150228	277096813.8	234973638.4	298168447	308565983.1	246251696.6	236298827.1	265110363.7	251036137.4	85772401.57	163156455.6	195375421.1	292700803.8	115395944.9	280675669.9	178462182.4	260017392.6	248656356.5	256422029.4	234680323.2	268386916.1
FT15932PR	460.26895	10.13	pos	Pectachol	Coumarins and derivatives	12434907.32	14420703.81	15168825.95	9900625.61	15026205.02	16898089.03	14629043.99	5541923.33	12943156.27	11213353.12	15471090.75	6703308.28	17349716.03	17966619.4	13647832.84	11727340.8	13288342.1	15192548.18	13174505.01	14124022.88	15467457.23
FT05472PR	263.14204	3.97	pos	Met-Leu	Carboxylic acids and derivatives	827679074.8	830359901.9	895193450	1102542199	1209686312	1106669524	850222609.2	832335926.2	832773090.1	587980086.9	514741366.6	541693567.3	870190580.9	986493196.2	944664686	765146824.4	771393600.7	787266993.2	946260266.6	749942963.7	859504599.5
FT05202PR	258.10995	0.684	pos	sn-Glycero-3-phosphocholine	Glycerophospholipids	528306985.6	528874814.8	451120196.2	64466583.29	54633607.06	70738853.5	417004309.9	493007305	371121067.6	637040079.2	610511580.2	498643663.6	621182699.1	619437882.4	683500966.6	731147425.1	704984447.9	717884416.1	648692586.9	696995260.3	714219633.6
FT11174PR	359.22846	4.43	pos	Asn-Leu-Ile	Carboxylic acids and derivatives	730029354.8	679672918.4	655873189	1391809137	1366480858	784517728.9	625167923.2	675438713.8	651291804.9	725637976.5	1061760887	702086334.3	613540948.2	659552134.5	1426534216	1202704144	705184955.4	653591095.4	655032750.3	599362333.3	1287785328
FT10515PR	348.17622	1.887	pos	Ile-Ser-Glu	Carboxylic acids and derivatives	354634722.9	372982413.5	375635624.3	414560190.1	397313721.9	465903650.4	334871484.7	413359428.9	353475687.9	283936299.5	307948894.5	267832647.9	395185005.5	271884284.2	451151478.2	307766816	374282151.9	325911132.1	328256822.2	290015224.4	335908998.9
FT12037PR	373.24411	4.406	pos	Leu-Gln-Leu	Carboxylic acids and derivatives	6429699568	7124318964	6416438242	8654198278	6635555265	7970550226	5937804370	6317412012	6292379417	5487794923	5216847675	5114370596	5845570517	5986524626	6916613324	5940608963	6124918732	6067612001	7133639045	5668043101	5916710983
FT02225PR	176.07054	5.521	pos	3-Indoleacetic acid	Indoles and derivatives	169984788.8	198580509.7	171042585.6	220953430.6	207261449.9	227789773.4	255210451.7	304854958.9	264128753.4	183288262.3	178984443.4	177137048.1	144481270.4	151161849.4	150673423.3	138506828	151162508.3	139931177.8	111822912.6	93130651.55	108470030.2
FT02186NR	215.12872	6.733	neg	Lilac alcohol	Tetrahydrofurans	5762818.74	6163289.13	5331187.75	7961489.1	8361755.39	10017652.03	5021115.02	7156215.99	5468227.65	2762720.39	2953508.19	2266709.04	10398372.84	6431357.54	5236277.12	5398847.96	5541982.05	5919350.32	2361766.65	2622172.73	2101015.19
FT05473PR	263.14226	3.745	pos	Ile-Met	Carboxylic acids and derivatives	406690411.8	403259151	408895353	615299505.5	630769436.8	614765914.7	396247934.7	414535035.5	363882937.2	223194206.8	208095943	218130030.9	445976300.5	431202798.7	510893678.3	340134587.1	396261182	381034542.1	484530125.2	344632657	448135473.1
FT14788PR	431.265	5.321	pos	Ile-Trp-Leu	Carboxylic acids and derivatives	91098613.38	87842254.07	99234027.02	108832253.5	101901931.2	78362977.57	85550943.51	105133461.7	86984288.58	66618758.79	47143029.6	60910355.26	102721088.1	96743490.42	102247170.3	88355232.82	87676440.81	96342913.95	114164897.7	93086263.33	113769390.8
FT04855NR	323.02847	0.751	neg	[(2S,3R,4R,5R)-5-(2,4-Dioxopyrimidin-1-yl)-3,4-dihydroxyoxolan-2-yl]methyl dihydrogen phosphate	Pyrimidine nucleotides	22523597.84	21331829.15	21250244.68	29452212.6	25155241.44	27150530.36	17364311.7	16035893.69	14559182.41	16520188.63	18925403.23	16100800.42	23053613.91	20118554.05	19092598.62	14005588.17	12997492.09	9930550.07	14578207.71	16624574.46	15842338.2
FT02902PR	203.13905	1.551	pos	L-Leucyl-L-alanine	Carboxylic acids and derivatives	133142799.7	132948819.1	137365885.1	146681233.7	176888941.1	239414854.3	104828415.7	113572832.5	109688815.6	107985340.8	70576910.95	100491511	140179775.8	135468096.7	147082446.6	107702723.7	126849527.3	105277255.2	95166755.78	101714097.7	100344085.5
FT06594PR	282.11935	1.785	pos	2'-O-Methyladenosine	Purine nucleosides	1406309417	1435058192	1438236121	1387718381	1079968659	1464320981	1404021012	1737360087	1419608741	1093548223	1177513089	1099783832	1346080754	1305963514	1445906364	1578906434	1710557130	1614422859	1709069571	1378702134	1523574329
FT00936NR	134.04705	1.162	neg	2-Aminopurine	Imidazopyrimidines	53595388.02	50406863.66	51499980.61	55773872.1	51623912.83	49924703.23	55651474.91	49812154.02	49151832.23	48210606.6	52087094.59	45739378.63	42188817.57	43050451.6	44681897.69	54043006.63	59958942.22	68173053.6	56909198.64	50907573.24	47687268.38
FT15688PR	454.29246	10.597	pos	PE(0:0/16:0)	Glycerophospholipids	39455446.8	46333170.08	40698941.52	1916343.24	1982489.69	2403378.35	58261777.44	26129769.99	60707638.09	18669400.26	80748329.76	20072488.73	37834964.27	96112122.2	111406294.7	41881819.12	9118300.91	19566859.79	51174244.62	73015721.73	38203788.41
FT12854PR	389.20252	2.112	pos	Gln-Leu-Glu	Carboxylic acids and derivatives	102041303.7	91836827.28	98290635.81	105646106.4	110753818.5	126151033.8	87108873.75	107922992.9	77583034.57	48202736.86	41550928.38	49079802.44	94236915.53	123927950.4	119575768.8	90443982.35	117202275.7	91077059.43	96987844.16	98001861.56	100958422
FT16592PR	480.30834	10.827	pos	PE(18:1/0:0)	Glycerophospholipids	9274933.72	8443405.71	9424919.98	545829.69	767603.04	491430.04	14577671	6573111.7	14636189.05	2423921.97	13361102.02	3850881.72	9218620.5	24861178.44	31424245.3	8343609.28	1484519.39	4575374.93	10699111.44	15567647.72	8734331.56
FT01262NR	157.05046	4.427	neg	Parasorbic acid	Pyrans	45743750.45	43634380.33	46309226.07	45024005.7	44549847.45	47528944.46	44267601.7	47135543.99	41407747.86	41981337.67	41247938.85	44496426.37	41421694.38	39665420.37	40139843.91	55484894.03	48186649.7	47361453.87	57333832.12	57768901.75	52828236.44
FT07336PR	295.12858	3.657	pos	Glu-Phe	Carboxylic acids and derivatives	2615534993	2512796733	2564191731	3079061415	3068409061	3059408075	2340729622	2614877208	2493754181	2055399600	2068308059	2025061539	2662791553	2632797428	2844623798	2524555428	2727824898	2536641511	2290209524	2095370191	2142307072
FT13791PR	408.21267	4.623	pos	Glu-Phe-Ile	Carboxylic acids and derivatives	1288959131	1332836487	1273663608	1798731175	1658368764	1954930581	1169964611	1338794805	1233435481	1405457889	1443726481	1325081832	1097918680	1128601507	1182630678	1165871479	1155889496	1211605005	1061519212	934659824.3	947443468.4
FT09869PR	337.17685	10.471	pos	all-trans-4-Oxoretinoic acid	Prenol lipids	492608589.6	519001982.9	488124660	453765567.9	484973730.6	514948758.1	442736379.1	534526254.9	465553476.7	484912275.7	474779426.5	480611285.8	994589641.7	1002570072	800487103.6	91012046.84	101886190.6	119248707.3	108861191.6	91842209.31	103006407.6
FT01040NR	142.05081	1.324	neg	N-Acetylthreonine	Carboxylic acids and derivatives	41572706.26	40891827.16	43969898.39	38796476.46	40341458.76	47969565.18	34943128.36	39690685.26	35124650.6	82004701.41	89420798.64	80290828.78	47979774.05	52078047.13	52186437.93	21638747.99	21568516.69	20526078.2	13666549.87	12594778.84	13432504.73
FT01740NR	187.0247	0.858	neg	(2E,4Z)-4-hydroxy-6-oxohexa-2,4-dienoic acid	Fatty Acyls	282202932	287741739.4	250308096	312804870.9	340609522.3	362475469.2	272510595.4	284458745.8	257789945.8	176574261.3	163231039.5	172379005	236782584.6	245660107.7	263819447.5	302764292.1	298354930.9	282326802	328016235	325799641.6	347333874.2
FT09309PR	328.16144	1.641	pos	Thr-Ala-His	Carboxylic acids and derivatives	43890762.44	44280999.82	46372428.46	36165429.46	41388945.72	34030746.1	64515681.8	56983247.32	62011030.01	37565950.81	39075575.4	37415708.93	47528435.53	49143956.16	49307520.94	46331213.99	51042309.21	43966650.61	44199635.12	40777027.57	40698032.46
FT03062NR	257.07792	1.697	neg	5-Methyluridine	Pyrimidine nucleosides	6135037.05	9469048.11	9535919.99	7106199.98	4668690.34	3809589.94	10544370.14	11125337.74	9776277.26	13080631.07	12237069.32	13346395	7940412.44	8941134.06	9778704.53	9843544.71	12993027.54	8411428.44	10450264.44	11075858.49	10250558.58
FT04531PR	245.12825	4.962	pos	Cyclo(L-Phe-L-Pro)	Carboxylic acids and derivatives	274276245.4	281813788.6	274256045.8	297498505.9	282907436.8	307842656.3	290893180.8	290085755.2	267163536.5	211104175.7	184121042.8	186195533.1	319416404	313039014.7	309109654.8	288192621.9	295183918.9	260447025	310325240.4	261583244.2	282319677.4
FT01955NR	201.11313	5.938	neg	2-Hydroxy-2,6,6-trimethylcyclohexanone	Organooxygen compounds	12526459.16	10112172.17	10333848.6	12806542.66	13706911.89	14239086.95	12366718.04	11140216.99	9257138.23	6835616.05	8733130.81	6658026.29	9132393.06	9264228.54	8752122.16	9506779.04	10427204.43	10185943.19	9992798.4	9692336.81	10041087.26
FT08638PR	316.18648	3.747	pos	Ser-Pro-Ile	Carboxylic acids and derivatives	383984001.7	376605288.7	375840832	437993073.4	416909852.5	447829933.3	381816400	388590883.1	351983834.3	230419924.6	251348932.4	239946764.8	386076261.9	416030260.9	428449157.2	359101431.6	412602318.3	372286394.4	522509542.6	392474001	428468880.7
FT05363PR	261.14429	2.892	pos	Glutamylisoleucine	Carboxylic acids and derivatives	1108712159	1065664691	1140674267	1265192468	1023197915	1534948609	868548002.6	908199038.2	858214109.3	856100274.5	851519496.6	846600608	1156910017	1161818163	1252241618	933973635.4	1102137346	986281012.5	1039747399	954986487.6	967817179.8
FT02814NR	245.11414	2.937	neg	Aspartyl-Isoleucine	Carboxylic acids and derivatives	49800078.2	49323502.22	51455917.85	63793056.24	60746215.38	70615492.76	42237024.84	47106520.31	41890714.49	32234913.17	33506552.69	29445909.32	50110702.55	53975718.32	54862844.28	47348563.18	51573208.94	50344742.73	56532308.42	51234883.29	54717532.39
FT08752PR	318.18084	4.687	pos	Trp-Leu	Carboxylic acids and derivatives	885401493.8	896814547.9	887395039.5	1133103157	1127244942	1178742721	847231903	849638639.7	755500585.2	595147697.8	566550915.8	549203869.5	897235661.1	884608470.2	874295365.2	854089057.7	839064406.1	871775443.2	915250783.2	790188242.5	873451438.8
FT03527NR	279.05085	4.63	neg	Benzoyl glucuronide (Benzoic acid)	Organooxygen compounds	17751188.56	22311050.26	16620262.03	22068335.54	17171145.82	21110583.02	12157462.65	14865821.56	12463651.56	7565479.52	7775145.03	8953009.53	22845813.78	23788275.91	19798805.53	16229357.8	15371780.63	15254327.71	23408367.12	20519636.8	25945990.06
FT02984PR	205.19501	11.661	pos	3-Copaene	Prenol lipids	10610147.98	9903683.72	9787452.37	3196342.58	3060255.96	6801952.54	15677734.73	14071749.1	15140266.76	11229521.84	9064277.34	10261459.84	10544590.68	4778139.44	11380928.63	13123489.21	14525891.03	12126849.21	1746223.74	14107932.48	1174351.04
FT07506PR	297.24214	11.403	pos	13-Hydroxyoctadeca-9,12-dienoic acid	Fatty Acyls	6025781.45	5383932.68	5832492.11	5158267.51	4548333.79	5082764.33	3784510.35	3113888.09	4729019.04	4282774.59	4890272.63	2762678.75	6543910.43	9792449.94	9138708.98	7000353.85	4512859.74	4450221.93	5628215.88	8471078.1	5395610.3
FT01518NR	173.009	1.178	neg	trans-Aconitic acid	Carboxylic acids and derivatives	364114738.8	439889200.7	425268608.6	308567706.6	363933697.3	308443854.2	524951009.8	464507429.8	523147759.1	295517201.1	358025254.5	333248883.1	527158972.7	504688820.1	463288143.2	423315303.5	443098427.3	461933869.2	449157942.1	379389315.2	443824707.6
FT01866NR	193.05047	5.066	neg	Isoferulic acid	Cinnamic acids and derivatives	21286346.02	21587064.15	20129461.33	29142004.02	31081340.31	35238399.7	20287183.9	23031586.27	22551190.16	19861713.98	22092467.15	23268396.28	22922487.04	23315068.2	23021772.17	14686714.59	15172569.23	14037589.17	9045161.39	9125984.76	8884375.01
FT04085NR	299.25901	13.471	neg	8Z-Heptadecen-2S-ol	Fatty Acyls	6613014.7	5552588.76	4737861.66	5181115.22	6380197.56	6793295.24	6013247.59	6405627.26	6197624.49	4967824.81	5722676.68	3874190.27	5072465.27	4173669.64	6879158.15	5773183.29	5960952.28	6170911.85	4797179.1	5521276.28	5437521.68
FT01718PR	146.05994	5.328	pos	Indole-3-carboxaldehyde	Indoles and derivatives	35241912.35	36686974.07	34846312.29	34627277.82	30369105.8	38816809.31	28380348.41	32081781.41	27467126.53	22028379.99	20023163.05	18955174.83	28649935.68	28153396.33	29844662.08	49399268.3	48782595.92	55041022.77	60296767.15	54015624.54	63104198.65
FT04087NR	299.25905	11.436	neg	17-hydroxy stearic acid	Fatty Acyls	11530525.68	14566719.87	14727685.44	7991509.02	6885861.15	10058605.16	13043159.39	8908166.32	14028587.9	9754358.9	4171863.98	7391221.11	13142551.3	8570402.04	10020023.86	9611213.67	11080331.99	7084645.35	8988904.37	10138230.75	12450662.76
FT03970NR	296.09984	1.818	neg	1-Methylguanosine	Purine nucleosides	19089232.09	19766305.11	19664428.4	16704380.32	16576499.52	15845424.01	21796356.01	22966376.38	21606638.65	18905947.07	14762357.29	20346416.48	16490102.91	18069292.64	18884848.86	21478230.87	23617399.58	22150732.15	19179870.26	21910262.83	20952480.39
FT13962PR	412.22278	5.02	pos	Val-Phe-Phe	Carboxylic acids and derivatives	167532359.3	201291490.7	164694786.1	185085801.1	229659027.2	207301681.2	143782088.6	226812653.5	138548957.3	158590147.4	137286423.7	133890640	159518097.4	160931778.6	165894778.4	184507660.7	193802487.4	143903849.3	223114813.5	158913729.4	206790587
FT17061PR	496.33926	10.634	pos	PC(16:0/0:0)[rac]	Glycerophospholipids	209903618.9	227179270.1	202002940.2	8492661.11	10840799.5	10811258.33	283041092.6	114684476.8	283058716.5	101966322.8	499486206.4	126344326.6	165628897.2	480500466.9	575293144.6	231798843.1	51720035.74	121365644.3	229053364.7	341900926.6	203956214.9
FT13747PR	407.22846	4.594	pos	Ile-Gln-Phe	Carboxylic acids and derivatives	803201279	791138445.8	785972173.9	1040601160	997116126.5	917172614.4	733604761.6	782848470.8	789697138.8	109550933.9	605630195.6	565503563.4	907497787.1	910279879.9	320765747.5	791999628.6	638099788.4	624900764.1	734013876.3	753588176.7	843496788.9
FT05114PR	256.26319	12.541	pos	Bacillamidin F	Fatty Acyls	89562472.81	83456093.89	76395367.98	60233005.08	46198788	31773369.82	35357139.15	29611371.21	37352903.09	66546007.33	22460651.78	52416548.14	63418918.86	44452673.65	54377761	62803569.82	22555349.46	33180379.01	57341576.36	69101663.64	60818811.61
FT17705PR	520.3396	10.344	pos	PC(18:2/0:0)	Glycerophospholipids	45782618.05	41844473.62	43232654.46	1547740.28	1771258.5	1051036.4	55325591.61	28172753.06	59327999.01	17131404.05	102677126.7	26531718.12	29919304.9	92854238.4	125376690	49750739.09	9838089.19	22857655.44	40870765.04	60487203.37	36093904.62
FT02313NR	221.09308	2.725	neg	Phenylalanylglycine	Carboxylic acids and derivatives	20207601.26	19858237.54	20466810.19	25298651.1	25948350.86	28241988.8	19634974.68	20352396.36	19508609.49	13771532.92	13278748.7	13308075.34	19867920.2	21531294.53	21707355.93	19313308.28	20441142.03	20123189.58	19600536.81	18655380.48	18175789.62
FT09563PR	332.21755	4.446	pos	Ser-Leu-Ile	Carboxylic acids and derivatives	1742369228	1674134928	1655598765	1957301431	2010012978	2115798221	1477029017	1645947904	1538196148	1354158107	1239471085	1368841074	1831488891	1792948928	1691917576	1451698035	2015322469	1565589697	1648916561	1558590606	1650313968
FT05729PR	268.10345	1.16	pos	Vidarabine	Purine nucleosides	12114109973	10959799824	11251875317	10435154032	11871146866	13337169186	11921453077	12730058315	11415892644	10626241640	11223170352	10461967538	10477341273	10346601530	10677257732	12408886811	14324393360	13291610660	13221384260	12010477164	13043874942
FT05104NR	329.23306	7.211	neg	9,10,18-TriHOME(12)	Fatty Acyls	1171161946	1079528843	1123415882	212642906.9	209463845.5	2262876900	559500664.8	741792103	551664757	345353723.5	380798502.4	431612826.2	802927468.6	1051140705	1007029297	1064501641	1102774991	1099772714	1194962859	1129712742	1235939246
FT08753PR	318.18096	4.558	pos	Leucyl-Tryptophan	Carboxylic acids and derivatives	599249790.8	583777734.8	586961338.7	706909929.3	740268468	785423216	561100368.2	582944110.9	575453738.7	345619639.9	370182405.9	335573718.3	670851358.6	670845960.2	699579853.6	620464594.9	652149277.9	612765233.3	110039492.8	604220080.8	634918474
FT00854NR	131.03486	2.586	neg	2-Methylsuccinic acid	Fatty Acyls	47091387.07	46208034.55	35189543.4	38008462.75	59074314.37	49358366.39	33596255.3	61579332.96	47857727.03	35856125.56	36892836.52	32501218.15	46421968.92	60635251.42	46065061.18	44575229.54	46022754.88	14973907.11	72306228.67	54680808.98	57694798.45
FT02751NR	243.12363	5.222	neg	4-Oxododecanedioic acid	Keto acids and derivatives	31713500.31	31732481.54	31266718.07	76741608.77	74262696.45	76774232.47	9169145.61	9523464.28	8820341.54	4133743.64	3997652.93	3603757.58	9238987.72	9674172.55	9690736.14	37805315.86	40180160.69	38069919.7	42423053.31	39102260.57	42700075.17
FT10387PR	346.19687	4.083	pos	Val-Asp-Ile	Carboxylic acids and derivatives	1654544293	1653122887	1604195945	1610492461	1578618141	1645147031	1746363486	1783054935	1617836542	1243880678	1212150011	1167553310	1874721740	1819663214	1905538800	1807680399	2085763797	1784469543	1832977486	1687285798	1620151965
FT04434NR	310.11568	3.255	neg	N2,N2-Dimethylguanosine	Purine nucleosides	16712343.59	15821223.1	15412550.46	13156140.93	13827788.41	13697785.57	17211379.82	18513069.39	16417609.97	15077986.45	15558246.98	15967301.06	14755351.53	15887712.01	15803933.43	20665340.16	22929405.78	19990297.3	19246117.63	16925996.02	18562756.58
FT01406NR	163.03993	4.751	neg	9-hydroxy-7E-Nonene-3,5-diynoic acid	Fatty Acyls	100190563.9	98384312.36	95151129.96	77891255.34	79179871.82	88114708.84	56711630.65	82260530.25	78483872.12	53203236.6	114227414.2	112755927.2	74552430.68	78522881.62	99679693.86	90685921.95	66756960.88	61557514.68	111699254.2	105805734.3	37183184.14
FT01504PR	132.10182	1.365	pos	L-Alloisoleucine	Carboxylic acids and derivatives	4672548049	4311719590	4359036640	3493964299	4711070312	1896389865	3693178020	4427923758	3101762001	4487066517	4658933088	4215618882	4583677258	4320507397	4985942561	4090301988	4131097085	3926749593	3198057275	4319555008	3356805948
FT06106PR	274.27355	8.094	pos	C16 Sphinganine	Organonitrogen compounds	1107516877	998995454.1	1124385456	927830801.6	1038351796	1251287975	970520357.4	1064251126	932292255.6	1215454174	990133396.4	622960254.6	1984140896	1458954188	1019638919	707018848	1372555527	1133973694	1097393149	1155112081	1136393685
FT17830PR	524.37095	11.536	pos	PC(0:0/18:0)	Glycerophospholipids	9141946.7	9429339.07	9256032.14	663046.67	697363.14	175965.48	10330680.01	4896143.23	10851774.66	2164321.63	11934628.22	2798896.15	10018860.14	27859342.96	31658934.38	9385369.06	1622630.41	4348996.77	7779471.05	12463332.4	7782317.06
FT07911PR	304.16521	4.167	pos	Trp-Val	Carboxylic acids and derivatives	109024622.9	99174978.05	147506603.1	160078069.4	117501177.4	178515019.2	91291169.72	149600932.4	98653440.01	71825078.46	60779969.48	57735285.99	172682686.7	175442698.1	128790337.8	103628236	154885599.3	112560410.6	154316946	147052738.6	160739312.4
FT10174PR	342.23852	4.367	pos	Ile-Pro-Ile	Carboxylic acids and derivatives	552348885.4	599367405.3	426024301.9	472974481.3	533925479.6	551894488.1	497226718.8	463590058.1	499088873.2	216311145.6	205211151.9	205636518.9	405034804.5	495305206.8	741815313.5	756865349.9	509885451.1	756162167.2	284223154.7	614377990.7	716579689.4
FT03644NR	283.06839	1.7	neg	Xanthosine	Purine nucleosides	6101196.4	9344504.49	6438184.15	6404896.45	6113153.09	6638852.08	7935768.6	8778407.01	7843468.61	3802209.98	4189707.73	3630905.59	6590159.89	6453522.77	7046968.54	7035511.34	8346791.19	7399191.66	8055753.68	7647627.42	8185588.48
FT02677NR	239.12882	9.625	neg	Cucujolide IV	Macrolides and analogues	8484317.75	7717512.69	7860395.62	8177566.81	7416417	5663192.95	5130312.05	5408661.77	4738236.53	4967892.37	4126149.38	6191679.25	5596810.14	6942878.65	6466974.74	6131483.25	6746692.03	6321591.34	4589299.08	6424743.5	7512331.49
FT09441PR	330.23838	4.168	pos	Ile-Val-Val	Carboxylic acids and derivatives	231741516	187392662.9	171633877	140326090.6	197460615.3	309296766.9	267369556.1	270358474.7	242109702.5	125508624.8	154016116.6	185004813.4	133604001.3	291364663.8	170393124.1	325385082.7	115449455.8	127241586.2	129410292.3	116136355.9	138435147.4
FT00397NR	103.03996	1.45	neg	(1,2-Dihydroxyethyl)oxirane	Organooxygen compounds	26798984	27020980.87	27111492.81	29592687.2	32510378.5	34549510.2	42047918.66	41430375.74	42855553.14	31315089.34	30118843.32	26031918.22	29989950.72	30438914.53	33302887.66	16831272.03	17206263.69	16899039.13	12326890.27	11641484.94	15762616.42
FT10756PR	352.16511	4.703	pos	H-Phe-Trp-OH	Carboxylic acids and derivatives	1151206137	1127480159	1155291659	1031336924	1155057799	1146665131	1087835136	1092102319	1045228991	883633313.4	842862274.5	786479070.2	1332781314	1417805814	1433465845	1241839128	1229529831	1269639767	1434955176	1245758180	1367200940
FT17766PR	522.35523	10.861	pos	PC(0:0/18:1)	Glycerophospholipids	48893840.98	53753837.15	51121928.74	1626503.5	2398457.36	1844485.03	73651009.99	35422132.8	83862599.44	13083539.26	77646631.88	23117851.51	51331364.17	145203741.1	193369645.8	49192353.29	8403570.89	26438736.56	58820075.67	93116516.83	45754347.84
FT03824NR	291.0986	3.796	neg	(2S,4S)-Monatin	Carboxylic acids and derivatives	8490729.91	7205053.44	7184952.7	7488066.52	8474660.47	8577084.22	7386220.5	8090654.57	7758320.9	5383954.18	5060703.74	5592953.01	8208096.71	7864567.43	9095718.1	7443662.23	7136287.38	7803070.3	8399431.47	8143718.92	8889579.88
FT07628PR	299.25782	11.662	pos	11-HOME(9)	Fatty Acyls	5060654.63	5284969.74	5551564.39	3346155.93	2214228.51	3221668.01	5416441.24	3215712.56	5740892.73	4173810.14	1243875.04	3125056.18	4529427.29	3530233.5	4235055.28	5269251.06	3791827.64	3110083.42	2723837.33	3152839.27	2725710.41
FT09768PR	335.22098	7.27	pos	7beta-Hydroxy-lathyrol	Prenol lipids	5930781.93	7410479.59	6812692.88	8894920.86	8656194.68	9148261.54	2495283.5	17345177.53	4149890.71	1085470.31	2211242.74	2273898.87	9111245.97	12672752.09	10816429.48	974.95	588519.6	974.95	974.95	974.95	974.95
FT00527NR	115.00349	1.266	neg	Fumaric acid	Carboxylic acids and derivatives	3151277045	3200665931	3353616842	3055284126	3124834606	3636385063	2888207543	3423940787	2965810169	3262278050	3391207765	3516432407	3621360021	3644396402	3703336300	3202569821	3630561005	2947858314	3325521815	3434229875	3912804730
FT15078PR	439.1972	4.86	pos	Phe-Ser-Trp	Carboxylic acids and derivatives	24892055.22	14890831.71	29101732.21	24930642.14	24698252.85	26774758.93	18491682.52	29721029.28	22633887.52	9162986.37	14584597.13	13617822.37	25417047.62	32981503.67	13904274.83	22564753.73	20154916.9	18034459.25	33957756.41	24197919.62	36350246.15
FT05984PR	272.25818	8.421	pos	C16 Sphingosine	Organonitrogen compounds	10928113.75	10775575.19	9833936.19	10467777.22	8327572.82	12203255.2	8054655.51	8013449.75	7945792.35	10716694.17	10673071.53	7348152.88	20390994.8	14750421.93	9144251.43	7024766.17	8227241.36	7621143.46	7656500.33	9967212.01	7463078.54
FT07538PR	298.11434	1.977	pos	3'-O-Methylguanosine	Purine nucleosides	200519502.5	226993800.1	229518026.4	183699656.3	188196677.3	189013251.5	263111908	325122404.3	262074732.3	196041036.9	207615858.9	179210078.7	198559306.6	221451502.4	227067811.1	229385671.4	286411351.5	234913892.9	298256600.1	226419113.8	237436785.2
FT04536NR	313.27476	12.956	neg	octadec-11Z-enol	Fatty Acyls	7664820.11	8604608.59	7551062.19	1582380.62	2209517.49	3746096.52	5065236.8	687718.77	6597679.27	1282343.74	1373167.18	1782128.08	6874987.84	1187633.18	2484024.13	1008060.59	1267845.96	3292577.84	5160011.32	4710143.57	7574097.64
FT05028NR	328.04523	1.381	neg	Cyclic AMP	Purine nucleotides	7476618.96	7440347.39	8283394.51	7463185.35	7846606.37	8905260.88	7963156.19	9532760.45	8149421.22	6362662.03	7196769.19	6186612.99	7050123.51	7808127.95	7529537.41	7683842.22	7720257.93	8205696.59	7750612.55	7097704.23	7801440.66
FT07803PR	302.305	9.345	pos	Enigmol	Organonitrogen compounds	235787374.6	219636915.9	221782280.4	200421425.6	235614704.9	245041567.3	192906600.7	212815195.6	203390647	237390930.4	221115210.9	136041881	229681002.4	283722046.6	238656480.3	220393983.5	228978164.5	212183225.6	201426464.3	198993339.2	212325176.4
FT02618NR	236.09269	4.953	neg	N-Lactoylphenylalanine	Carboxylic acids and derivatives	9611166.81	10842397.66	9664946.66	5392776.03	5283658.83	5760139.62	10467061.09	10693167.24	11168289.76	8712061.99	8494921.28	7773819.58	8867086.63	9290519.31	9444842.08	18725966.5	18015359.41	19295028.4	11447758.71	11235302.94	11565042.55
FT16101PR	465.24947	5.545	pos	Leu-Trp-Phe	Carboxylic acids and derivatives	50294806.57	55719105.8	58358139.09	55128205.65	50992565.44	57367198.38	48747413.14	61947010.07	48536058.57	33366711.72	34081112.54	29367891.02	63955231.56	59889583.83	63680530.22	52205282.17	55261565.13	59329763.12	69458312.2	53446852.91	86789916.39
FT11055PR	357.2129	3.502	pos	Pro-Gln-Ile	Carboxylic acids and derivatives	2543520176	2677631314	2430616602	2641342977	2690327895	3181391684	1521531204	2746942766	2650024914	1604911001	1379801170	1423355305	1934948211	3006771882	3085549248	1557037229	2598797085	2286410587	2901808722	2417462245	2872218301
FT18471PR	548.30036	12.815	pos	Glycerol phenylbutyrate	Glycerolipids	17808677.82	14197107.97	13791638.27	9963832.94	11418074.66	18263012.11	13250001.22	13260413.26	12134975.3	14284855.16	16049030.39	8431447.13	20919193.1	12193049.93	12668449.97	16671812.33	11819245.87	16560545.28	13137604.43	14526631.31	11696986.17
FT02885PR	203.0525	0.691	pos	L-Gulose	Unclassified	978858020.2	979753251.6	760008986.8	772766779.2	878739900.6	1027300781	810030901.2	845077275.8	736941227.1	856677997.3	885968754.1	877620336	849946500.9	855432859.3	916496812.5	895368986.5	809737054	774652591.9	1017064456	857983300.4	1019968578
FT05328PR	260.18542	4.656	pos	L-Hexanoylcarnitine	Fatty Acyls	51892325.12	49926794.74	52335634.91	140217866.7	112793730.7	133146555.7	44858025.39	46691305.47	37098236.36	11718503.75	15479658.28	12256820.33	44693152.26	39656284.03	44187937.58	29911745.25	26520540.01	24957759.34	22351568.85	19790555.45	20853321.07
FT16220PR	468.30814	9.783	pos	PC(0:0/14:0)	Glycerophospholipids	13351277.81	14502829.64	14106184.73	450236.82	449483.15	207135.19	13038638.03	8541075.91	11974361.43	17456816.34	38005961.24	24732341.9	8715398.7	19840105.85	22237192.68	13214548	4796821.57	9120985.12	12190856.29	16993215.21	12419385.84
FT02400NR	227.12874	5.784	neg	Ieodomycin C	Hydroxy acids and derivatives	7852510.52	7801435.73	8745486.75	12257763.69	12086081.68	12682499.24	4383518.45	5228204.22	3098841.31	3206502.65	2875417.4	2270933.99	4904593.76	6286038.82	5981793.06	10587922.23	10551774.17	8599423.17	12321106.85	9922617.27	12270437.77
FT07384PR	295.22643	7.193	pos	Sterebin D	Prenol lipids	222758235.9	220654830.6	222251229.6	424493563.1	251707274.3	482253050.4	117711613.3	125935816	121992056.5	76034761.07	72808770.3	72807869.6	179882533.5	99191387.01	177241481.6	210625475.2	213968045.6	246497247.6	239605121.1	220573244.8	222116406
FT02603NR	235.1087	2.648	neg	Phenylalanylalanine	Carboxylic acids and derivatives	14494360.18	15872288.54	15488697.2	19752349.26	20748554.35	21378722.58	14273873.74	15498723.44	13677893.02	13863386.79	12771842.86	12878576.12	16099974.29	17880879.47	18687242.35	12102841.14	14191720.28	13243298.41	14248218.6	14865007.29	13339615.71
FT02310NR	221.08181	7.881	neg	Monoisobutyl phthalic acid	Benzene and substituted derivatives	1438116.6	1688787.73	1781630.26	810969.57	660374.72	513900.84	1016588.7	877404.03	992128.82	5395190.03	592267.08	727621.85	3960951.51	4360156.08	3814604.79	824987.32	1071005.45	480399.79	618080.75	874222.36	377105.25
FT02136NR	211.13387	7.706	neg	Dodecanedioic acid	Fatty Acyls	1470613.87	1323709.72	1006325.78	700114.36	611436.15	703231.91	1066212.25	959262.9	1253904.97	1096014.1	1818218.82	1341449.55	1885496.11	1438502.31	912232.42	921947.26	1066904.11	832795.76	1114798.75	1716359.13	2101849.82
FT03924NR	295.04576	4.927	neg	2-O-Feruloyltartronic acid	Cinnamic acids and derivatives	10279372.48	7482808.04	9620169.38	6326458	7153147.71	7651171.91	11541642.16	15170981.7	9152838.57	5471294.36	6859326.56	5199504.41	15453031.74	18870508.3	15707323.38	8934146.87	8959626.56	9808526.54	9811878.07	7628777.73	10186003.5
FT14875PR	433.20789	4.807	pos	Trp-Asp-Ile	Carboxylic acids and derivatives	101731645.6	99763465.76	90873193.33	149536169.7	155239478.3	174431034.4	4323033.37	8146661.33	3567290.84	6048032.14	2990991.12	6037345.16	1379672.33	10987003.67	7844552.12	145958889.1	156993955.8	166737215.3	203245559.4	192583787.4	204709209.8
FT10761PR	352.1864	4.272	pos	Ser-Val-Phe	Carboxylic acids and derivatives	418565444.3	416062592.7	400969622.1	515291025.9	504267793.4	474701141.9	389135005.4	427309187.1	428047727.8	260964746.3	253520873.3	380058062.4	493178794.1	478220386.1	462052831.9	599555104.1	451614979.7	459272130.2	436889382.9	407735994.9	412728554.9
FT08263PR	310.13945	1.668	pos	Glutaminyltyrosine	Carboxylic acids and derivatives	118495019.6	119895199.7	125928297	155323129.8	172199153	172266364.5	113047492.1	120706685.1	123371502.8	120379801.7	108628113.6	120928536.2	132605697.7	171092920	144437534.2	139863008.5	184410932.6	142348388.2	161542361.9	134534021.8	176865079.2
FT00796NR	129.01926	1.884	neg	Citraconic acid	Fatty Acyls	36368342.27	28831126.27	31017350.9	26758903.82	40588169.98	40381749.46	30669745.16	45120424.96	38888450.11	14670624.49	21095946.56	15632416.65	30651677.12	40686036.85	33344610.95	25659504.2	36497313.95	34645075.57	21932675.48	21535790.45	38622555.78
FT03668NR	284.08874	2.416	neg	N4-Acetylcytidine	Pyrimidine nucleosides	6517888.39	6053093.59	6727375.99	4522079.45	5224433.81	6461057.35	7291822.49	7837785.69	5780058.52	6743282.43	6137337.24	6594673.91	5696757.03	6053498.67	5851345.41	6642987.16	7442491.77	6940986.4	6304624.79	6179771.21	6070257.77
FT05105PR	256.22687	9.722	pos	alpha-Bisabolol oxide A	Oxanes	6741291.07	6853561.6	5010439.42	4361550.96	639593.24	7817466.24	5378312.79	4579874.7	4979854.22	6081846.03	5774750.98	6110316.57	6076744.84	2775909.44	5065752.16	4834346.24	5074135.09	5284079.49	5448924.17	4345120.4	5082903.67
FT02007NR	203.05606	3.476	neg	xi-2,3-Dihydro-3,5-dihydroxy-6-methyl-4H-pyran-4-one	Pyrans	21667703.68	20020130.89	21556309.17	19641737.24	21078035.49	23177880.9	23031977.21	25905276.78	26282927.49	26356489.15	26337541.25	27365711.65	21797126.27	20271042.33	20991581.6	15070006.65	15700739.04	16970370.78	15321962.24	18715475.93	15090721.17
FT03979PR	231.17016	3.693	pos	Leu-Val	Carboxylic acids and derivatives	3424871831	3184452139	3249134892	4180795129	4206292110	4486943745	2793239288	2913821050	2839687999	2137128413	2151521807	2070620668	3717493780	3783013856	4115260331	2814547296	3066041579	2910309055	3387777949	3100319360	3200399179
FT02368NR	225.06153	0.926	neg	D-Mannose	Organooxygen compounds	159571783.5	161393498.2	155700837.1	136074343.8	125558677.1	168706958.1	133201172.6	139696966.3	130634109	213834589	234757046.6	175328081.2	133032037.9	149426443.7	186500557.7	136813921	143141995.8	158600827.7	115554815.6	165281002.2	144622463.5
FT12152PR	375.18724	1.873	pos	Ile-Gln-Asp	Peptidomimetics	203936948.3	204705365.8	189458814.5	192963904.9	182835738.3	230163161	190268663.9	223968882.9	172892408.8	107119178.4	120528643.3	98343697.78	244151462.9	254076477.2	267748199.6	194521342.3	233507937.3	200921197	226734743	189634408.9	243680344.2
FT14969NR	711.22028	1.102	neg	Verbascotetrose	Organooxygen compounds	1341167.06	1160255.45	1058082.09	777075.06	1172484.47	907480.65	1099043.99	1265432.31	877383.28	1757097.04	1693647.21	1894302.27	965056.5	1120607.65	1223819.25	1386485.17	1200881.19	999409.72	1087644.04	1082526.2	1010877.02
FT01878PR	156.07684	0.634	pos	3-Aminopicolinic acid	Pyridines and derivatives	19465656.22	21558497.54	18471679.89	19571765.38	22439945.45	54988970.38	19704396.98	19466328.48	18557088.66	17617267.11	23160345.96	18198626.04	25902908.03	23620936.87	20811504.45	15713456.68	16860600.36	33569218.5	12954859.65	12689490.03	12657134.43
FT02031NR	204.06646	5.022	neg	Indole-3-lactic acid	Indoles and derivatives	2926037.83	3058730.92	2915466.37	1948879.81	1649160.01	1949622.85	2511836.31	3107121.42	2536632.1	1669807.09	1490509.21	1533354.25	2063673.9	2940760.12	2768114.76	5624578.19	5639071.01	5587528.43	3591147.39	3559671.61	3305147.02
FT02397NR	227.12876	7.146	neg	Traumatic acid	Fatty Acyls	7718100.09	7551059.8	7322140.1	8924524.68	9842611.77	10362937.83	6547365.5	8057477.29	6689049.54	2787673.47	2536766.12	2205180.7	16291419.83	9395695.37	7763145.07	7908022.35	10177542.18	10529799.96	2855354.75	3039570.22	2988841.67
FT19064PR	576.33155	12.818	pos	Denticulaflavonol	Flavonoids	39730390.02	40769395.33	42975342.73	19725316.71	22368932.94	38178976.64	30944762.72	34186770.59	34098825.34	36344592.86	42012762.5	25105634.99	56095036.14	38557055.24	39932177.02	49746062.52	36337664.83	50327248.18	43352605.27	51880120.95	41759435.21
FT04938NR	325.20196	8.922	neg	12,17	Fatty Acyls	3792352.02	3280986.31	2616230.47	5102995.91	4690995.19	5484861.92	4394656.24	4322171.22	4763859.24	994147.39	825026.85	870280.18	5547077.46	3395915.68	3133421.19	2843458.07	2902044.44	3052638.33	1224228.17	1217943.91	1250537.67
FT18232PR	538.26565	4.784	pos	[Leu5]-Enkephalin	Carboxylic acids and derivatives	334554934.9	372296068.4	366279470.9	383126911.5	356831474	410435670	306427985.1	358014789.2	301449586.9	285590932	300826320.8	299805073.4	327107318	346705366.2	355497599.6	379601801.8	399221057.1	387836838.1	459920117.5	456445135.2	441384780.3
FT13332NR	606.07459	1.053	neg	UDP-GlcNAc	Pyrimidine nucleotides	50589726.18	47619696.61	44883803.7	33624059.44	27874920.08	35678421.67	69812737.1	68168863.8	64357872.12	22937442.12	24505725.2	21741590.74	59057449.17	64879481.81	62936445.91	50270888.99	56389180.29	48189438.92	63562617.74	58784768.33	68054257.38
FT09690PR	334.14283	2.54	pos	Ser-Pro-Met	Carboxylic acids and derivatives	189413313.3	188283194.2	203562995.5	231720923.4	227521114.7	256441123.3	159616447.7	183601502.5	167649669	156437403.4	151534280.9	117588082.8	179328024.8	200452762.7	210467128.1	167549201.5	198430173.6	189139161	206198095.7	173188691.4	201194317.8
FT12432PR	380.18131	3.747	pos	Val-Phe-Asp	Carboxylic acids and derivatives	513723852.6	499253214.3	546479500.4	662832227.8	615634959.8	634254067.2	527871202.8	555013936.1	494075623.7	389718403.5	431620859.4	434378317.1	542885469.5	603247756.5	623673863.9	473292773.4	555190228	527070216.8	558539764.7	436395869.5	530359719.6
FT15040PR	438.19814	2.405	pos	Gln-Tyr-Gln	Carboxylic acids and derivatives	98067842.17	158690219	155225559.8	173236602.8	182817281.6	202053022.6	131026285.2	108896382.2	138291717.3	124076758.8	122674059.2	103005787.9	164525063.5	187218272.3	182263308.7	134385027.8	163077030.8	135707641.5	168016000.4	147400453.1	151809541.4
FT02316NR	221.1546	10.823	neg	Acetaldehyde butyl phenethyl acetal	Benzene and substituted derivatives	4680361.31	4010440.14	5173062	2830629.64	3249808.08	3548793.74	3520997.07	2945951.64	3901643.51	3007843.15	3080150.87	3062596.11	3642376.39	3385341.02	3971123.48	3308745.32	3359983.04	3508742.76	4056264.07	4046969.11	4205794.01
FT03560NR	279.23277	12.909	neg	3-octadecynoic acid	Fatty Acyls	45327696.19	54972343.97	45199451.59	18487238.49	13142483.02	19148154.92	49518684.37	25159232.21	47128972.34	40122075.42	55079199.59	37070269.85	84683784.74	86912500.46	128977059.4	36803588.96	34147407.53	30813689.08	30729239.92	42093358.34	30467059.58
FT09124PR	324.28945	11.623	pos	Anandamide (18:2, n-6)	Organonitrogen compounds	6137919.06	5910574.84	5745108.97	2121833.96	2383317.64	2650097.16	5502690.44	3893353.92	5521910.03	6544220.36	11039157.59	7096676.36	7847224.74	9941937.3	12821347.4	4629906.31	3011633.3	2788041.52	3615569.59	4868701.71	3335452.77
FT09568PR	332.21768	3.749	pos	Ile-Leu-Ser	Carboxylic acids and derivatives	1109098934	1186639801	1215109765	918871463.7	924438686.3	1001517029	1461121306	1543003672	339539426.7	1191722439	1178170844	1243574256	1451799381	1462777361	1594875588	1041705769	1214774600	1160047718	1326314600	267825882.8	1171542633
FT01241PR	120.06566	0.686	pos	L-Homoserine	Carboxylic acids and derivatives	36752754.06	35708687.24	36967311.19	35631709.44	36989680.64	57199734.57	38197015.71	41002418.36	34981527.54	30310850.78	33467244.79	24123699.57	65896173.1	34321621.68	37654912.96	35683765.18	28590754.8	42952831.41	28078753.02	29229814.72	31202198.27
FT09141PR	325.11275	0.699	pos	Turanose	Fatty Acyls	144884914.4	157633301.4	133801941.3	134029346.9	129248300.6	139905347.8	132345284.7	160183409.8	113523453.6	184235420	206868515.7	141311233.7	147253630.2	157076619.7	172284266.9	138126121.9	110647892.6	158965388.4	142732173.5	148130309.5	134934728.9
FT01870NR	193.08685	8.242	neg	Methoxyeugenol	Phenols	9366748.34	9809410.77	9802858.02	14332815.29	12958022.56	11681994.74	6547102.2	10348706.5	6619960.31	8862411.85	8893782.93	5115925.06	9798878.19	11847442.04	10999446.34	11422001.13	10575794.18	8219392.2	9725841.04	8349948.41	9808589.37
FT01095NR	145.05054	1.676	neg	Solerol	Lactones	292724613.9	284193340.4	288709225.2	251073104.1	287596501.4	285761737.8	422625863.9	387490176.6	430275899.8	239629242.6	220762136.3	225114332.8	245509355.5	282572325.2	286139341.1	322723780.3	328125689.3	330660483.2	271536911.2	236975735.2	265369445.9
FT02041NR	205.03529	1.628	neg	2-Methylcitric acid	Carboxylic acids and derivatives	31959593.72	30244761.83	29418429.23	35121463.52	39864903.29	65995693.98	31197539.41	51561901.25	33218562.66	19105001.67	23934421.58	13520584.08	24718465.86	29176524.86	34395133.72	20508401.01	64850100.07	23200647.87	24560405.38	17674301.92	24764215.86
FT01925NR	199.09746	5.596	neg	2E-Decenedioic acid	Fatty Acyls	7601128.68	8479648.19	8585896.97	10428449.25	10009204.04	11150534.26	9196985.89	12023822.39	8172597.61	5109975.77	6083834.89	5283672.07	7364336.01	7606546.71	6901976.74	8475449.76	8982479.66	8659791.16	7575095.32	7048891.65	6879631.87
FT02804NR	245.04295	0.698	neg	Glycerophosphoglycerol	Organic phosphoric acids and derivatives	35537579.3	35385492.02	27914987.05	5804457.23	5429214.75	4921842.46	32835344.92	34238308.43	35134973.34	35695854.56	43546537.77	32100242.38	47096260.45	34390039.21	42397971.1	45263322.59	47143231.44	57311580.05	39120568.06	42939155.27	39297045.89
FT02159NR	214.04856	0.684	neg	Glycerylphosphorylethanolamine	Glycerophospholipids	7527105.92	7586057.65	9245381.65	1570604.71	1079256.25	261673.7	5909576.6	11390865.41	7406648.14	8797017.69	14917496.99	9586597.63	11395129.53	7477054.69	9802470.29	7776992.22	8202543.98	10739139.89	10419724.04	10475423.08	8814044.57
FT01576NR	175.06107	3.795	neg	4-keto-n-caproic acid	Keto acids and derivatives	22563032.34	45235593.5	38974066.83	30146462.79	22457480.23	49565288.37	31968236.83	23727764.43	35391751.76	32039315.06	22335116.45	26072543.73	32931002.46	35261144.97	35201390.81	38022073.57	18677717.28	23054690.33	24836798.33	24687733.72	26056054.43
FT04771PR	249.18471	10.919	pos	Furanofukinin	Prenol lipids	3725211.11	3946141.82	4040714.93	5142086.39	4692216.31	5605272.82	3650071.04	3077771.39	4338194.01	3234917.3	3475392.74	2704080.3	3313526.32	3091046.29	3708226.69	3502676.31	3322671.38	3747265.3	2775748.51	3668285.34	3214322.35
FT04415PR	243.08753	5.236	pos	Lumichrome	Pteridines and derivatives	18418503.9	19018081.55	17889202.54	15783249.1	13600180.56	15517931.58	19271756.95	23487876.34	21100514.79	15826446.71	16353916.46	14767980.17	17889559.13	18181483.96	19765591.72	18326347.34	19947238.64	19449914.24	21147270.77	20842102.08	23900563.74
FT03243NR	266.08943	1.455	neg	2'-Deoxyguanosine	Purine nucleosides	6015835.66	5729053.63	6327905.72	5035815.82	5484721.8	5635802.27	7932773.97	8171417.9	7747899.46	6146702.18	6345176.38	5925385.99	5730522.25	6156709.66	6191604.48	6581551.09	7382900.46	6460262.64	5362142.72	5217198.29	5301333.26
FT13032PR	393.21274	4.569	pos	Asn-Ile-Phe	Carboxylic acids and derivatives	1300210522	1265167700	1262256233	1503583762	1658145054	1634279946	1218877880	1248805815	1197433905	1074163840	1128608749	1018029090	1371280357	1334515784	1309619079	1278148701	1349627008	1326500895	1211135272	1143182200	1216091391
FT09876NR	464.30158	7.454	neg	N-Choloylglycine	Steroids and steroid derivatives	408997.42	352666.38	356035.34	50336.15	974.95	974.95	974.95	33006.6	974.95	68134.34	37977.06	14681.33	4095780.01	150694.05	74582.26	61866.52	84534.47	135829.58	25830.86	92077.1	81278.54
FT11852PR	370.2949	11.687	pos	Persenone C	Fatty Acyls	2034731.88	1695080.06	1837232.58	2370053.5	2463131.53	3264659.67	1463055.64	1750283.27	1483324.5	1301536.57	1244737.97	1068708.33	1878733.48	1550416.73	1820926.58	1762907.97	2263173.62	1889288.17	1082694.66	851657.43	1170904.8
FT01731PR	147.07638	0.679	pos	L-Glutamine	Carboxylic acids and derivatives	54006472.22	48312924	51773190.94	41904005.53	41826246.82	53836082.82	49521562.4	59855322.33	47491120.72	49909328.55	52723862.34	39745751.51	107459157.1	51685205.7	57984969.93	49572593.59	46735013.56	52797073.64	44021808.39	47133124.78	46317650.25
FT15689PR	454.29253	10.437	pos	[3-[2-Aminoethoxy(hydroxy)phosphoryl]oxy-2-hydroxypropyl] hexadecanoate	Glycerophospholipids	13836744.06	15877352.52	14970479.79	2774122.24	2595538.04	2841045.13	20600415.35	10839274.63	20364365.61	8220866.14	21277162.96	9605549.05	16083912.12	36055893.76	42480936.89	13560077.21	2832204.42	8560480.1	15352589.36	22466458.76	13938197.64
FT00710NR	119.03479	0.698	neg	Erythrose	Organooxygen compounds	77796476.74	76654651.39	75509936.17	77112348.35	72643929.2	94350060.15	69666603.4	86095887.47	76902284.31	85514371.55	85796777.63	79603112.82	91504561.98	72350782.68	84854875.87	63221030.35	74307555.02	78627946.51	66878263.45	71091415.1	69545283.85
FT07461PR	297.12635	4.08	pos	Phenylalanylmethionine	Carboxylic acids and derivatives	70211704.6	76783944.13	69590809.21	92783840.52	95584066.96	87612596.08	70950063.57	72793754.78	62471959.47	45694566.78	43520772.46	46786398.38	82173767.54	83116777.71	85724966.8	66393202.59	67282530.08	75483354.85	78466230.74	71152921.14	81773601.35
FT12242PR	376.22241	4.723	pos	Phe-Pro-Ile	Carboxylic acids and derivatives	34908887294	34684607944	36890465286	40067289167	23138842838	38775959249	35230820657	35942321413	32043953111	26440685864	27396313849	25168703742	38376511716	25434201941	39658065938	36451743619	36331926184	36492987570	39409637886	33391201222	38113022641
FT03869NR	293.11425	3.659	neg	Glutamylphenylalanine	Carboxylic acids and derivatives	344392311.1	324905297.8	325190764.1	408480004.9	399535031.7	431075564.7	314941305.6	340485704.8	328615088.4	267488241.4	252079709.8	249747524.6	325752329.3	337254340.1	340951994.1	315360816.1	322850649.6	334903288.7	277075438.1	259768822.5	279863446.3
FT07884NR	405.22431	4.165	neg	N-Lactoylleucine	Carboxylic acids and derivatives	15444685.98	15454762.38	15739829.14	12455827.99	9468736.5	23287877.51	5549430.78	11014256.32	6037639.1	13165961.35	15881737.33	6722176	18361249.7	6511675.91	18029783.82	17806784.43	22722716.73	21143489.69	11560782.48	37291870.06	11985189.24
FT08435PR	313.15428	4.604	pos	Phenylalanylphenylalanine	Carboxylic acids and derivatives	1163270489	1156696201	1109177554	1305403751	1303167888	1470707537	1047768616	1180998379	1118472732	797278301.1	803032317.7	766946945.3	1382964786	1412354384	1328519182	1055918120	1070185329	1049422341	1284419911	1135934547	1225678501
FT13084PR	394.23343	4.394	pos	Val-Tyr-Ile	Carboxylic acids and derivatives	1113639730	1091988182	1158641638	1068953809	1007199804	1070996870	1114354781	1129078176	1155572776	995550146.2	977135582	965835081.7	1182109195	1079882715	1046056199	966551144.7	1069498635	1095860144	1033743123	934032902.4	1020583962
FT02079NR	207.10254	8.131	neg	3,4-Dihydro-6-methoxy-2,2-dimethyl-2H-1-benzopyran-4-ol	Benzopyrans	2093282.28	2303090.31	2409515.64	2337291.19	2219722.39	2326674.59	2557611.64	2207852.52	2797891.37	2160056.92	2341285.79	2194737.97	2354717.95	2309672	2134348.11	2038023.83	2952983.95	2440058.57	2579190.34	2693753.89	2890602.11
FT05881NR	350.17207	4.281	neg	PC(0:0/7:0)	Glycerophospholipids	49376119.85	47358933.97	46084138.7	40987879.42	49259813.81	43978342.43	46691949.56	39399061.42	52263855.87	27404275.49	28343302.37	27396608.83	48887370.97	51027383.44	54597437.37	32032251.04	40513390.4	40442908.35	46367377.34	49502046.94	40864009.63
FT06822PR	286.20109	5.289	pos	5-Octenoylcarnitine	Fatty Acyls	6309456.44	5264557.49	6278610.59	19225492.9	16589238.68	23439886.46	3365032.62	5194526.08	3231830.17	462016.67	561995.21	421984.19	6761099.65	5821613.14	5402192.8	2917004.09	2789597.74	2425828.94	2063230.56	1188741.78	1832699.78
FT08429PR	313.12137	3.455	pos	Tyr-Met	Carboxylic acids and derivatives	62730474.22	74136810.64	67833531.37	88385942.14	92234174	102817730	71866945.45	69898797.7	69465058.29	56524764.77	46264412.13	44365518.26	72361754.51	81384039.53	86837424.98	62531234.59	74391389.28	70491185.36	73236184.67	63302469.23	62010950.88
FT11238NR	514.2843	6.695	neg	Taurocholic acid	Steroids and steroid derivatives	2993595.28	3111902.53	3525696.72	82754.3	27251.93	974.95	974.95	974.95	974.95	230677.23	61794.02	29214.08	46650555.83	39210.54	974.95	974.95	974.95	65581.78	974.95	974.95	974.95
FT02393NR	227.10362	3.705	neg	Alaptide	Carboxylic acids and derivatives	92516483.47	89472897.02	91268508.94	92192558.7	91439353.92	97947973.15	92855128.14	96511569.45	95681819.26	83142154.5	81008943.27	85697465.01	84590542.74	82889200.56	87067076.2	102471616.3	105912405.6	109572257.9	100869121.2	102881504.4	102628992
FT08020PR	305.23185	5.737	pos	Aleuritic acid	Fatty Acyls	10863170.42	10176424.32	13784649.61	30374451.44	23872725.41	27321749.29	6833807.15	9180522.86	7660106.01	4730708.94	3213213.58	4564361.53	7164063.24	8036789.49	10789589.66	9686452.52	10562872.63	9428697.28	9682367.25	8625685.54	9766417.62
FT12441PR	380.21752	4.574	pos	Thr-Leu-Phe	Carboxylic acids and derivatives	1669853889	2142110549	1746218966	1930786360	2580538170	2180114407	1791384837	1807072073	1926885238	1110079337	1218708916	1027946687	1905925402	2288113281	1893443498	1858137414	2359433617	2194913533	2286076830	1828662414	2262745426
FT08644PR	316.22287	3.908	pos	Ile-Leu-Ala	Carboxylic acids and derivatives	492870889.9	498528284.3	489898159.6	576345208.6	590527567.4	585952607.4	475741591.1	539518910.7	495655406.6	429903652.5	445078472.8	419183617.7	545645030.8	564111976.2	588707857.1	475201157.7	497117482.1	503018707	468903187.8	462296501.9	483254564.5
FT07359PR	295.16495	3.703	pos	Ile-Tyr	Carboxylic acids and derivatives	1754486738	1561316845	1703739511	1814900662	773858083.3	778052483.4	1569360640	1881309388	1545335116	1105959241	1127843450	1102438248	1737280963	1870408413	1992284060	1518521189	1673324123	1470158265	1639120738	1420616225	1531984756
FT10405PR	346.25852	6.735	pos	16-F1t-PhytoP	Fatty Acyls	20880350.57	19878059.84	22423691.93	23968229.94	21576395.5	40778806.06	12660428.12	16320880.9	12074690.92	9554618.78	9407273.41	9285940.46	17577928.24	14460558.5	13569911.96	19656672.23	23397885.6	25923496.9	31413750.9	19898421.66	20714315.88
FT02661PR	195.06512	4.931	pos	(E)-Ferulic acid	Cinnamic acids and derivatives	32364003.95	32067885.63	34684829.19	39682954.46	49990120.38	47648123.96	28226750.96	27012618.2	30683025.47	46681888.32	38906960.71	46895157.07	25268978.61	27415777.42	27009697.03	21429540.95	19617236.45	9664741.83	15803205.87	14697744	11502559.18
FT13449PR	401.28678	2.728	pos	Ile-Ile-Arg	Carboxylic acids and derivatives	191059630.2	196641069.4	164847743	215447312.2	189271477	130714008	155878563	196257899.6	163782573.7	174421126	151759862	132437108.9	129164285.8	184205755.5	157296509.4	128624383.8	188781413.3	178740926.2	159492746.7	154498277.3	173882712.4
FT11738PR	368.22902	3.327	pos	His-Val-Leu	Carboxylic acids and derivatives	111591760.7	124260220.1	115004924.9	144315480.5	92461985.21	112768941.2	104995870	83746630.89	111390917	70084510.47	73350187.52	72783470.53	143172042.2	146502329	145588520	113158060	126331255.2	117626401.7	133613881.1	107741705.2	120593395
FT01243NR	154.99043	6.88	neg	2-Chlorobenzoic acid	Benzene and substituted derivatives	8075118.59	8799028.86	7978195.75	8117409.6	7596447.14	8121182.24	8449028.72	8940728.74	8211871.37	7898384.79	7872793.96	9494365.01	8034546.3	8891004.43	8753751.02	8754468.85	8366312.37	7895188.5	7803429.02	9349318.47	8300693.52
FT06376PR	279.15879	11.354	pos	Dibutyl phthalate	Benzene and substituted derivatives	206101114.5	174920762.2	217447600.4	179243099.9	174744264	203061416.9	170805517.3	188290809.6	179652009.3	182673504	158616470.2	191608872.7	195212383.4	147788795	221521306.5	199229065.1	233610755.5	237380780	123351356.7	201361041.3	107016842.9
FT05322PR	260.16036	2.474	pos	Isoleucyl-Gamma-glutamate	Carboxylic acids and derivatives	557371036.9	529132381.7	558851439.6	661884855.7	739070956.4	875012189.8	379738726.1	454712533.5	363910582.1	451693381.6	440951898.4	380399597.1	605585710.6	651385260.5	664446589.5	441307558.7	550345105.2	451562487.1	519287002	474170635.1	503983004
FT01003NR	138.01951	5.781	neg	4-Nitrophenol	Phenols	28157086.52	22558437.66	25640950.98	14739488.56	15145487.58	16323829.93	19329703.71	18892741.91	24396928.8	20990121.73	22885480.05	10129868.32	33827810.56	33668534.67	29627780.17	27188423.68	21636753.91	23732543.32	28417140.03	30948646.39	32007738.14
FT14620PR	428.18126	4.885	pos	Asp-Phe-Phe	Carboxylic acids and derivatives	757568403.9	791014779.7	766008526.3	772584859.3	783440367.2	853182212.2	740067307.3	821089187.7	695095596.5	679632866.4	666648937.2	654494848.8	911553317.9	982676152.4	861762144.2	919323760.8	950192639.9	820886435.4	762013980.7	631018890.6	667935953.2
FT01097NR	145.05053	3.53	neg	Adipic acid	Fatty Acyls	28625691.83	31772482.34	28673883.22	35884843.57	29935047.22	27932853.2	29460142.21	41045928.97	24022839.01	32559915.7	19086907.32	38616611.7	28899375.91	36513590.24	31220593.36	27437985.55	28641158.69	35824969.04	39629118.61	35625587.86	41748532.61
FT00068NR	75.00872	1.01	neg	Glycolic acid	Hydroxy acids and derivatives	29409146.76	25904520.2	29435619.91	33437119.76	26711033.61	32686226.37	43428693.02	29846408.63	20705862.58	30067339.46	22217543.12	35676560	28836352.62	38298860.38	33026499.24	27561065.38	35073552.41	34702366.73	33816997.22	30304309.28	13666954.98
FT15570PR	451.2338	5.243	pos	Trp-Val-Phe	Carboxylic acids and derivatives	13942646.19	13152449.45	15098697.1	16158294.43	13196861.16	15775138.9	9100081.8	13647162.89	9989163.62	8739628.19	9503223.98	6276235.23	15466524.51	14604155.22	16942274.67	11444239.93	12803162.1	13474184.59	14882122.86	14901301.64	16108931.77
FT12505NR	565.04788	1.026	neg	UDP-D-galactose	Pyrimidine nucleotides	5595899.47	6752188.67	5377386.33	5373617.04	5315807.03	5838136.05	8156785.64	7952744.76	8265164.07	3052742.93	3315565.52	2147592.42	6526814.31	7347280.51	8314023.09	5824992.03	8034656.08	6473909.29	7505851.7	7851697.13	8186415.54
FT04138PR	236.12799	6.011	pos	Pandamarilactam 3x	Dihydrofurans	8053419.85	8459299.97	8557794.58	7176984.35	7764002.53	9777870.97	10350384.43	13606922	11593341.78	4487976.52	4575053.79	4094596.03	8546349.61	8596835.35	9824939.77	8848811.04	9315515.19	10177200.93	7630392.39	7011897.9	8505820.57
FT08758NR	431.17828	2.813	neg	Tazolol	Organooxygen compounds	80277079.94	87586767.25	88014508.45	99031981.44	96673437.18	112486374.5	99943803.87	112637176.2	95600471.5	35107728.59	45435976.46	31939593.86	101873642.5	118804255.8	108509167.8	79825241.9	86079281.58	84987069.8	108379112.5	96545716.5	106450405.7
FT09564PR	332.21748	3.965	pos	Leu-Thr-Val	Carboxylic acids and derivatives	299185932.1	307675979.7	321402857.9	379816509.7	311869614.2	341572108.1	386926241.3	349012691.2	174452550.6	134637203.8	178822720.4	209838612.2	304552704.6	371291453.7	370829254.3	303073001.1	295110706.9	287703242.6	282131607.8	205342721.1	277012005.6
FT01710PR	145.04953	0.699	pos	Levoglucosan	Oxepanes	61968296.02	67764704.82	66429686.74	53172012.28	52694938.83	62693245.86	53819806.93	64202242.43	53980477.51	74052011.42	79234101.04	65799176.03	63387484.58	65535182.97	75573784.61	78539700.01	62145548.27	62978586.32	62753440.08	64785434.45	65312038.81
FT01786PR	150.05832	1.106	pos	L-Methionine	Carboxylic acids and derivatives	79513311.76	76636909.16	73657771.46	74927936.92	81155033.94	98606369.95	59451204.83	75307573.78	66115562.31	66869517.55	79476701.72	69773465.43	83515738.12	79815710.72	82841193.84	69982386.79	79433469.13	68587348.57	68950637.68	59206416.98	70221767.91
FT02679PR	195.17426	11.212	pos	6,10-Dimethyl-5(E),9-undecadien-2-one	Prenol lipids	4145854.04	3472869.2	4020649.02	5030586.18	4086446.29	4619548.1	3736295	3986349.32	4555835.14	4790045.55	4118091.34	3637382.5	4259067.84	4445546.69	4167479.23	3797695.95	3491631.38	5951011.62	5583883.46	4361206.25	3246998.75
FT10992PR	356.19263	1.427	pos	Ser-His-Ile	Carboxylic acids and derivatives	75293486.7	71985260.7	68488459.32	100266737.3	108481622.8	97839910.13	55367598.06	55782281.03	62457573.46	71014818.64	74470194.54	61520216.4	56414469.71	68994401.4	70135500.38	49502134.56	57300940.24	47194444.11	50801160.76	44976310.95	47032612.56
FT10840PR	353.26807	10.186	pos	Isoraspailyne A	Fatty Acyls	3356074.37	3925694.28	2488571.66	783357.26	850371.39	1455326.95	1709790.94	2252714.62	3222798.85	3633252.26	3034051.98	2307076.44	4973607.64	4474846.26	4095965.76	3218791.57	6726948.04	6091030.62	7841612.86	4343473.2	6438103.59
FT02496PR	189.12335	1.625	pos	Ile-Gly	Carboxylic acids and derivatives	131703148.4	122515240.7	133914303	177061773.4	196309897.2	217450458.9	100916584.9	110437851.1	104333587	105153296.5	102283258.1	96614476.46	124149640.7	135778871.7	144046059.9	104464149.8	127724910.2	98637806.69	104916079.8	93649099.26	98968681.56
FT06196PR	276.15588	1.648	pos	Ala-Val-Ser	Carboxylic acids and derivatives	37053249.56	38858728.9	40122961.71	45813653.17	49865162.48	53151197.51	37614530.85	39896843.94	34846341.53	31820999.31	30802459.81	31395036.53	42317852.3	47937575.47	49214579.03	28866683.03	35425321.8	32228867.84	33648900.86	28333335.11	31003292.4
FT14171PR	417.24932	5.094	pos	Trp-Val-Ile	Carboxylic acids and derivatives	99685115.88	135231007.1	90710288.42	166106608.5	174021621.6	184248260.3	117966779	89031028.94	111483538.4	65776259.98	89386862.59	84839957.01	96265405.14	161602870.4	158294395.2	141544457	126644931.7	125905165.4	162669659.9	100100841.1	156392321.5
FT05701NR	346.05572	0.872	neg	Adenosine 5'-monophosphate	Purine nucleotides	57422126.76	57422036.48	56002739.99	91528667.95	86351918.97	92708498.27	45363836.29	46162233.36	45591820.36	38343742	42059026.85	40661717.73	50627403.74	52130583.94	51632915.4	40255984.51	41261665.55	42723216.47	50754345.25	47125333.59	53392373.69
FT01351NR	161.08181	4.679	neg	Butanoic acid, 2,3-dihydroxypropyl ester	Glycerolipids	10252205.56	9349635.38	9819917.47	8285872.18	8431991.65	10575152.47	10408968.25	12516150.56	9631241.85	14550814.6	14123188.97	11669654.73	8311533.09	7215370.79	10308588.08	6657146.92	7694180.83	7624821.96	6491316.82	5921037.29	6418368.61
FT08752NR	431.13463	5.577	neg	7-Hydroxy-3',4'-methylenedioxyflavan 7-O-beta-D-glucopyranoside	Flavonoids	1282520.28	1381198.05	1419295.87	2805655.14	2977320.98	2740539.45	1446134.69	1525900.39	1170135.97	2163497.05	2079089.65	2002065.14	1297110.76	1399505.32	1290866.6	406925.64	538209.88	573167.19	282476.73	282811.27	301776.82
FT12898PR	390.18666	2.195	pos	Ile-Glu-Glu	Carboxylic acids and derivatives	65787293.98	78453385.37	77595291.31	76014629.26	75522564.02	80087000.22	73171634.24	117580295.9	64996407.67	50696215.77	53686204.03	31297516.19	77535247.64	80093954.49	87490848.76	72948053.3	83352142.5	81235514.98	76170296.73	57025442.13	73659368.74
FT02212PR	175.11899	0.639	pos	D-Arginine	Carboxylic acids and derivatives	76097535.7	86779107.75	91981547.81	262704624.3	267226943.8	159273145.5	176566695.3	90180351.99	57978196.48	100477200	101466031.8	200017242.1	128316864.7	91001075.72	90243208.09	79922510.85	96890691.71	110701003	70499885.91	62692701.1	83737764.76
FT13416PR	401.15928	6.121	pos	gibberellin A17	Prenol lipids	3774202.1	3765868.1	3945771.44	7651108.05	8861933.95	9390489.75	3344092.92	4728873.12	3405697.12	4127429.56	4022744.49	3658911.32	3992681.55	4160284.77	4495415.44	431952.76	631630.8	58386.57	682620.22	844451.73	293655.58
FT13948PR	412.17121	2.667	pos	Thr-Glu-Tyr	Carboxylic acids and derivatives	25232564.25	27148394.97	23100525.81	28860243.54	28808042.17	28399216.53	29568093.92	34789468.91	25907734.86	11738019.91	9849079.34	7816676.04	27257287.43	26823224.98	27178335.16	27105592.85	31201841.6	25444136.01	28557321.29	25033472.41	29844647.61
FT13065PR	394.17939	4.552	pos	Pro-Met-Phe	Carboxylic acids and derivatives	158426705.1	145401808.8	149867902.8	174450423	212411411.3	199174120.1	133066171.6	139538008.4	138763208.7	131251147	147621651.5	136206339.5	151085041.9	148463027.8	147236663.9	146518376.4	145692005.4	142841794.1	175629154.5	163747672.9	167588446.3
FT03893NR	293.17584	9.156	neg	Tanacetol A	Prenol lipids	18543024.07	21173546.85	14345738.78	12563021.97	11357345.38	13248243.98	14839938.03	15904532.88	14394190.01	15560623.29	13321534.05	21580593.64	17617966.49	17168126.45	20293034.16	11795508.61	15078911.06	14178269.33	16317172.07	14206772.41	17060351.05
FT10565NR	488.23618	3.477	neg	Versetamide	Carboxylic acids and derivatives	57518697.02	58252474.19	60197229.5	50088480.01	56107246.66	62656304.61	56019290.97	55503060.78	57889456.27	64990882.95	77250623.58	69888052.24	54657978.42	60625831.02	55514983.53	59070765.07	67645764.31	61813358.12	58695946.59	52247833.29	59126474.68
FT04810NR	321.04924	1.441	neg	Thymidine-5'-phosphate	Pyrimidine nucleotides	10431520.09	11741091.97	11017271.62	16821929.66	15483827.68	18060322.2	13193630.73	13098585.89	14238034.95	6556680.14	6495369.75	5875805.74	12718903.66	13671861.78	14564020.99	6160259.12	7652673.18	6845123.34	8264316.58	6617833.61	7702282.75
FT01717PR	146.05995	3.584	pos	OXYQUINOLINE	Quinolines and derivatives	59940124.41	74991258.9	63918412.57	71459077.74	66181963.95	67250450.53	77101064.76	86429597.89	79938264.92	55490836.79	50782182.52	43238020.98	72624260.2	78294638.45	79989162.58	67904967.18	81476031.64	68971686.63	66884927.04	62978107.67	69704314.85
FT19660PR	608.08901	1.054	pos	UDP-N-acetyl-D-mannosamine	Pyrimidine nucleotides	5948984.27	6832765.15	6505618.28	3548644.12	3517658.55	2125481.44	7470107.76	9421061.05	7077518.24	3306717.02	3414634.6	3126871.95	6766572.4	7292042.86	7644658.23	6505854.97	7834547.78	7353947.17	8636664.51	7678139.38	8725147.8
FT21020PR	703.38724	10.768	pos	Gingerglycolipid C	Glycerolipids	1225460.96	1245986.06	1141129.55	28931.28	45213.95	35583	2494101.62	1099149.5	2198590.54	260084.9	1917073.08	504320.3	1163104.44	3644735.68	4032901.86	1763860.41	127463.73	815942.3	1360682.96	2147111.77	1315263.73
FT05123NR	330.06072	1.108	neg	2'-Deoxyadenosine-5'-monophosphate	Purine nucleotides	3847053.25	4606372.34	3697488.46	6570792.19	6064091.01	8323795.93	4332682.81	5283973.01	3571432.98	2428574.17	2418931.27	2502739.15	4713605.42	4847702.38	5333081.75	2664746.79	2919490.33	2827319.73	3433673.91	2478588	3161378.2
FT10831PR	353.22949	8.011	pos	5,8,12-TriHOME(9)	Fatty Acyls	43762491.53	45475755.41	41704665.91	101518173.2	105337490.6	157174702.9	14129015.35	17366870.82	13614690.27	8864630.26	7557983.01	7608748.87	23113450.35	24150738.5	24274450.45	42857382.29	39074942.99	37382723.1	44932519.83	44484251.28	45154710.02
FT01494NR	171.06618	4.971	neg	2-Octenedioic acid	Fatty Acyls	24466527.58	25518553.34	23651365.88	16760688.9	22547661.46	16250276.26	17250354.31	20465241.25	18465566.95	20414600.61	18889873	22226338.12	23617734.78	22330875.14	18302616.15	17209821.97	18377885.71	17518553.16	20052967.35	17319021.15	17610780.52
FT08109PR	307.18772	8.403	pos	Berkeleylactone J	Macrolides and analogues	16242748.08	15655599.61	15168523.63	32205038.49	30021398.64	31608625.51	7108856.99	8852656.54	6839145.25	6070666.14	5539102.64	5661325.38	9444568.51	10679200.74	9638357.92	18082357.78	18654806.07	21756595.53	19934991.95	17625818.43	19744631.05
FT06520PR	281.11295	3.675	pos	Aspartylphenylalanine	Carboxylic acids and derivatives	1581784173	1526571209	1569779843	1756538468	1787891256	1776084211	1338355586	1473775895	1408697475	1281185934	1298705806	1257402732	1728394766	1637749279	1803176670	1536413694	1623850261	1475150896	1569840428	1417585718	1442576762
FT01889NR	195.05086	0.7	neg	Gluconic Acid	Organooxygen compounds	13625967.42	14414757.28	7200027.82	8107144.56	8718960.72	535649.72	12488246.89	11353103.53	7876319.3	8369736.77	5963400.28	5107401.49	18588493.38	9794592.63	12092781.28	11200506.38	11794756.55	16648352.65	5911107.25	15793939.2	16036893.02
FT01527NR	173.08175	4.76	neg	Suberic acid	Fatty Acyls	13679832.96	11939049.93	10972353.64	18316705.96	17577543.03	18669830.78	9124620.77	9587195.58	11205912.84	8843289.77	9118231.52	8412795.98	11817307.55	10438696.61	10172382.05	13837151.94	15775235.53	14309206.87	13921238.43	13221096.03	13703189.48
FT10638PR	350.20702	4.53	pos	Leu-Ala-Phe	Carboxylic acids and derivatives	1425823120	1294502745	1349429218	1296861775	1296167605	1472778471	1325623738	1410827148	1337191154	1300975400	1349575366	1365097406	1333401985	1411467475	1438186653	1599245410	1554805117	1633019121	1335982125	1222348886	1388848011
FT01864NR	193.03515	0.698	neg	D-Glucuronic acid	Organooxygen compounds	16613386.29	18487830.1	13470264.87	17325467.53	20101427.92	25420754.3	14109006.98	19528567.65	15510846.99	19131321.17	17442478.2	16711444.38	20662014.91	17350793.98	19661038.53	10244648.12	14589898.26	14082266.96	11459187.74	13428073.22	13536180.82
FT09843NR	463.29132	11.631	neg	Palmitoyl glucuronide	Fatty Acyls	2068171.54	1833216.8	1869663.83	393139.49	243654.12	510584.09	2128297.29	1159121.62	2302181.18	969251.04	2693434.77	952155.9	2475605.81	4065436.68	5380721.63	2234507.79	713324.24	1221084.38	2282513.76	3835155.6	2192251.47
FT10762PR	352.18636	3.81	pos	Val-Ala-Tyr	Carboxylic acids and derivatives	307225003.3	288820493.6	320439084.3	354586791.9	371794609.3	333205522.8	293171500.8	324396709.6	300677633.6	241511924.5	275136992.3	253185956.9	130762623.2	303608192.7	280405164.1	281983423.1	298017668.8	311559905.7	253504650.3	285486809.3	141673320.7
FT16532PR	478.29264	10.309	pos	1-(2-methoxy-pentadecanyl)-sn-glycero-3-phosphoethanolamine	Glycerophospholipids	12270941.63	12948665.17	13894315.71	756621.61	638236.33	637751.93	18093543.61	9908711.32	21390868.62	5281041.32	25535651.86	5335787.41	10918587.46	30045420.54	30342642.78	16299822.23	2824438.38	8020101.51	14061011.55	19689971.91	12549561.45
FT13834PR	409.20722	3.991	pos	Ile-Asn-Tyr	Carboxylic acids and derivatives	54970835.17	53317397.97	56702413.34	62990473.02	64973235.82	68468801.08	50663277.89	46701003.61	49969002.62	45644384.33	45261101.85	49643236.71	60828347.75	51608466.59	57892139.94	61829629.57	63988905.37	53812141.95	54414602.22	46937004	54065141.68
FT11199PR	359.31525	14.083	pos	MG(18:0/0:0/0:0)	Glycerolipids	1365442.89	1807137.84	1554386.92	1494431.01	2308819.88	1530327.59	1848461.81	1393190.88	1970471.32	1860740.27	973820.44	1086596.15	2079914.21	2366511.57	2748217.43	975961.43	1704557.98	1063418.15	2371275.13	1095742.09	2584399.96
FT08838PR	319.22643	10.344	pos	15R-HEPE	Fatty Acyls	5611899.34	5103325.71	5788610.42	4438311.67	4398967.5	6827945.96	5316595.92	5817208.77	5645585.24	4000410.98	4612055.14	7102350.18	6261539.29	10600007.36	10728214.55	623642.78	614792.94	357514.41	1030309.23	763929.34	1310038.55
FT04018NR	297.24338	11.155	neg	Isoricinoleic Acid	Fatty Acyls	2923096.9	3285984.98	3079343.15	3435733.4	2960416.9	3401852.39	2825531.59	2232270.31	7394031.66	2615091.54	2845118.61	2074092.77	3195505.43	3318534.2	3257153.44	2990296.47	2014415.28	2989471.36	6855621.76	4897412.48	3908695.92
FT12540PR	382.19699	4.185	pos	Ser-Tyr-Ile	Carboxylic acids and derivatives	45066703.5	50297506.73	46635798.05	41306994.14	37315747.85	48486842.39	43170577.93	42165715.21	44225974.21	43022548.85	34652841.27	37727350.71	56583978.69	66179829.87	41959579.18	43033571.11	39524897.87	51023290.82	65843241.78	51004582	60428523.46
FT01521PR	133.06079	0.675	pos	DL-Asparagine	Carboxylic acids and derivatives	22058964.27	21091679.75	20248845.2	18253558.67	17101959.77	21367312.68	20257706.19	24183059.51	19926472.19	20498944.91	21102767.1	15665382.13	37158326.11	20766086.38	23984890.14	18186802.09	17577435.87	20380175.13	16181973.25	19392898	17974482.74
FT03448PR	219.13787	6.471	pos	Eremopetasidione	Prenol lipids	13744976.01	14512307.23	15048128.83	41422407.65	16768919.18	20011102.64	7760156.36	10179732.26	9816173.17	7057713.42	6734518.09	5345520.67	13799353.32	14059684.78	12262667.1	16517020.94	18089612.34	22054683.02	17940896.93	15537965.17	18424638.64
FT13362PR	400.18647	4.738	pos	Phe-Ser-Phe	Carboxylic acids and derivatives	62502642.61	69964943.45	66897198.48	74179665.54	65814974.65	60988831.85	89518926.78	94138642.65	81674736.24	44679663.05	63772434.87	57354742.79	79104484.8	86144417.74	86848251.01	97549350.35	94703356.58	75450250.7	119971216.1	85762259.79	120615398.3
FT09517PR	331.28392	12.892	pos	MG(16:0/0:0/0:0)	Glycerolipids	3271223.18	2681948.59	3049995.09	2935941.58	3166318.26	2446365.86	3137352.52	3066328.34	3174142.16	3088788.46	2327684.36	2055410.73	3340966.96	3372991.94	3204044.14	2947511.97	2594191.02	2810768.31	3135751.62	2621527.28	4018166.83
FT05681PR	267.17205	10.727	pos	TRIBUTYL PHOSPHATE	Organic phosphoric acids and derivatives	1097558.74	955736.3	880295.3	643136.57	755391.58	621684.44	727013.42	537501.61	614621.65	492202.9	552967.52	459337.8	4182264.21	527565.33	592032.76	2237975.54	574224.07	807771.8	454589.89	813455.54	534816.05
FT12860PR	389.21845	4.501	pos	Leu-Trp-Ala	Carboxylic acids and derivatives	51647982.12	52884763.92	58696886.4	61858309.55	54742320.48	58137152.68	51820631.97	71387927.1	61841241.01	77104314.16	67029340.57	60132163.91	60506374.28	51454494.89	54982539.13	51069648.57	18011214.36	43893763.71	19326059.18	35130322.53	42200282.31
FT07186NR	387.11451	0.935	neg	Lactose	Fatty Acyls	6064123.55	6760186.66	5905894.48	5048971.13	6646830.68	6321515.45	5044681.3	6330982.01	4388886.86	9755387.59	9973692.37	8418202.79	4667325.27	5852024.99	6872269.44	5858096.68	5180949.64	6105804.97	5732967.39	6438083.74	5638325.63
FT01165NR	147.0662	1.804	neg	4,5-dihydroxyhexanoic acid	Hydroxy acids and derivatives	137176948.9	144279570	130568092.3	136284579.8	129292419.2	125707771.4	134655264.2	140375674	141696666.2	162220082.9	146523839.4	149459555.2	113293958.9	110433891	101712982	143135581.3	147470748.8	129862086.9	153912413.2	153437607.6	161056317.4
FT01503PR	132.10196	0.784	pos	N,N-Diethylglycine	Carboxylic acids and derivatives	670816075.9	430384232.6	445304593.5	511017771.7	447992233.6	433633926.4	431215231.8	405946029.5	427068643.3	527904192.6	497389229.7	519739363.2	575658982	448799739.7	449990083.3	607597425.6	609668563.9	441409115.6	452051808.6	379800857.4	475771369.1
FT00539NR	115.03991	2.348	neg	3-Methyl-2-oxobutanoic acid	Keto acids and derivatives	487705566.2	688940604.9	480555716.7	467906385.6	476526390.7	603377284.9	644075348.4	821310248.9	898964585.6	420836521.2	432463982.1	398547297.9	594395019	530300588.1	631152711.2	391220698.5	387345955.9	377743523.7	435948988.8	409391449.8	435134633.5
FT05809PR	269.1745	6.5	pos	4,11,13,15-Tetrahydroridentin B	Prenol lipids	37739044.68	31083454.86	30898436.56	27422634.21	24865123.16	32318588.4	32753288.72	35439589.97	35262561.85	16027436.47	15349059.78	13664399.09	35160186.62	37526284.46	39155733.73	39080974.96	38403105.85	43929282.93	39039596.77	34805492.83	6100387.68
FT12759PR	387.17986	8.997	pos	Gingerenone B	Diarylheptanoids	2132890.61	2512436.98	2319875	2016687.71	2125460.5	2534240.57	2147938.82	2814188.57	2393233.99	2356010.95	2357378.59	2182827.06	2063804.41	2055169.65	1993151.71	1725796.36	2183891.59	1765377.27	2729117.67	2499995.26	2619580.04
FT06843NR	377.08542	0.716	neg	D-(+)-Cellobiose	Organooxygen compounds	93213353.67	87723633.81	88230693.27	85647041.12	121934835.8	84533640.49	96233988.64	98773330.52	88930648.19	96506610.86	94388749.42	84375502.45	92630407.54	76104673.29	91403589.87	91353131.73	111384963.6	119976595	91892347.85	98115344.57	93666663.61
FT01734PR	147.11282	0.713	pos	(2E)-Decenoyl-ACP	Carboxylic acids and derivatives	16495109.04	15593141.25	14404815.29	19670802.93	17949424.35	22784407.55	13377925.7	22864670.26	13460599.71	12546534.32	11303897.37	10679519.63	51027016.03	16007724.02	18279085.06	14201597.24	14850063.65	15593108.8	13173238.54	12681973.89	16415722.89
FT02068PR	167.07021	5.048	pos	Acetovanillone	Organooxygen compounds	210708296.7	204265239.8	205597709	172281993.7	166675389.1	191400380.1	277452218.4	296909427.7	266301302.6	266278857.4	278945457	271291827.1	243871932.1	255450273.8	244587755.9	134064703.1	148950301.9	133770194.1	118454796.6	114737998.1	122261077.1
FT00995NR	137.02423	5.626	neg	Salicylic acid	Benzene and substituted derivatives	148177206.7	188075954.6	178089877	127896626.6	119196488.4	119770269.9	76574558.95	100198096.7	108890330.5	171340473.7	164514982.3	159499055.5	105028473.3	114310827.8	120585986.5	212914799.5	221879110.5	229260233	285491303.3	267253240.1	279678251.4
FT09697PR	334.17568	4.048	pos	Ala-Pro-Phe	Carboxylic acids and derivatives	829584336.3	783620411.2	787042290.1	1151370655	1055830602	1172150970	727847611.2	648203894.4	631444533.4	440696781.3	444592487.5	355247166	829020264.9	862042696.4	796733051.7	725842244.9	793113991.7	758573436.3	780033237.9	723437893.9	810982984.2
FT13073PR	394.1967	4.72	pos	Phe-Asp-Ile	Carboxylic acids and derivatives	4173980801	4288195335	4223479970	4637856239	4861746732	4811186401	3718374816	3717171884	3617951229	4408083252	4185660373	3835061501	4319926292	4343345352	4503078941	3905685961	3926973634	4095833318	4023100834	3373994190	3757051072
FT04644PR	247.11096	2.84	pos	Methionyl-Proline	Carboxylic acids and derivatives	175468214.1	176965033.4	190469842.1	226376606.7	227198001.9	249231730.5	179174418.1	41461988.71	182199408.1	170717234.4	172006725.8	154220044	138429199.6	160084414.3	175302782.2	36409178.27	194366088.7	196313883.1	107591167.5	96356006	74145870.74
FT11152NR	511.25596	5.033	neg	2-[4-(3-Hydroxypropyl)-2-methoxyphenoxy]-1,3-propanediol	Phenol ethers	8163263.03	8559768.61	8100115.31	11571301.58	10809248.52	11621703.87	7440710.13	7835027.16	7108553.17	5097352.7	6498337.23	4651678.23	9851099.06	10673277.1	10759610.44	6651948.21	7580428.76	6714888.61	9247503.35	8783534.01	9274134.01
FT09430PR	330.20212	3.886	pos	Pro-Thr-Leu	Carboxylic acids and derivatives	1699138888	1736856080	1747155934	2479305971	2568643054	2522221140	1634304039	1865219549	1700998474	1220010613	1166054417	1122821803	1690832403	1748270092	1882460568	1625916849	1736624129	1719789094	1538785020	1423443741	1511092287
FT12945PR	391.19708	4.348	pos	Val-Ser-Trp	Carboxylic acids and derivatives	40765641.49	48252731.48	48234890.68	53274536.13	56316458.17	58755298.16	40346703.25	46441246.65	44531365.25	29551518.06	52235264.47	20400361.84	52181620.42	57197928.09	52784497.47	51530687.98	59630991.13	55856699.8	54571183.25	48923886.4	48901343.06
FT14080PR	415.23412	4.84	pos	Leu-Pro-Trp	Carboxylic acids and derivatives	64858016.12	67509113.53	68176163.27	65758553.29	70596932.24	76839583.48	28131785.18	61867232.9	45796146.23	42233168.43	41881427.13	45642069.6	104442217.4	114085283.1	99951719.53	72441793.76	68865050.55	72536730.79	68514982.08	64561426.13	66642796.43
FT01041NR	142.05084	0.802	neg	Acetylhomoserine	Carboxylic acids and derivatives	23899581.71	25521993.83	24912160.66	21653492.13	21453547.74	24482811.57	22575955.01	23310529.88	20308113.72	49229519.9	50352669.94	46625736.77	24047281.38	27450767.13	32137016.78	11337246	12363078.74	13089146.48	8272375.36	7622178.27	8702109.07
FT04428NR	309.2798	14.803	neg	Gondoic acid	Fatty Acyls	1162642.89	1301609.17	1202368.3	360929.47	364910.61	435737.75	1992399.51	664886.64	1781188.93	1034950.8	1617726.67	544233.54	1557427.76	1883980.68	3045918.43	769477.73	659496.26	1108703.94	800050.48	1426143.84	914483.49
FT00956NR	135.02976	0.716	neg	D-Lactic acid	Hydroxy acids and derivatives	3311357.63	4679019.56	3983639	4729651.52	5857354.24	5169379.62	4281135.39	5115184.32	5147153.48	5180750.9	3504734.81	3945375.53	4462718.99	5967748.13	4487134.55	2571144.24	5230061.5	5073700.91	4102344.98	4382650.58	3511931.98
FT01760NR	187.13382	8.745	neg	2-Hydroxydecanoic acid	Fatty Acyls	2268675.08	2031413.77	2104265.92	3368824.58	2493443.38	2688856.65	2128034.63	2122939.01	2208232.97	1800680.84	1703356.17	1344427.89	2016937.51	2010986.91	2217774.5	2125913.42	1594993.8	2120407.05	1530934.99	2060341.08	1399418.98
FT02045NR	205.03524	1.443	neg	3-oxo-adipic acid	Keto acids and derivatives	28257588.64	26278121.46	29656759.83	29327273.59	32754831.19	29334131.49	28456648.45	33667188.81	28354822.54	30335973.7	26133327.62	27814381.54	26472895	27771652.65	26860513.36	18345756.42	19198285.18	18352122.68	20953626.74	19237372.36	21174806.68
FT11234PR	360.18748	1.526	pos	Leu-Asn-Asn	Carboxylic acids and derivatives	32127598.86	30783081.65	32413754.07	29662792.45	34710539.63	34122303.36	26125428.84	33115250.43	25400476.48	33566226.31	13705630.64	31443387.5	25991709.18	27741966.93	30353245.03	28328579.48	31578042.91	28770268.31	16774355.56	21330536.87	23102285.84
FT12154PR	375.18733	1.603	pos	Ile-Asp-Gln	Peptidomimetics	25991461.79	27657786.1	21133920.62	27980877.36	34541690.08	27097257.48	15340703.01	14362383.9	4360103.62	23989889.66	8886869.69	18513465.45	21135933.27	974.95	18914067.13	15758906.25	14905240.43	17735021.55	37507402.37	20840899.07	35113237.6
FT07239PR	293.20836	10.203	pos	Ambrettolic acid	Fatty Acyls	7076672.17	4915808.34	7070643.61	5499085.24	4916724.02	6143446.27	3788561.77	6219002.96	3238348.93	5292933.89	5083203.09	3687635.7	4947022.78	6723606.26	7364460.64	9573693.94	10032465.41	8680181.18	9314227.45	10082046.66	9366612.2
FT03304NR	269.21211	11.794	neg	(+/-)-Dihydrofarnesol	Prenol lipids	2029561.29	2052625	2061971.48	1741353.84	1373101.46	1464748.68	2513718.24	1915188.85	2417592.24	1673968.57	1189233.59	1488283.47	1749470.91	1603712.01	1775869.26	2070400.93	1530226.72	1491605.14	1678154.13	1452642.88	2138368.15
FT07063PR	290.17083	2.81	pos	Ser-Leu-Ala	Carboxylic acids and derivatives	155119398.3	149493896.3	166595420.8	106243859.4	201119646.6	223340353	65798828.89	94623716.63	137773569.2	67931240.84	137265835.7	120379689.2	165434731.5	180092485.7	191334954.2	102836823	82977965.3	120002249.3	133130411.7	122471658	127616094
FT07357PR	295.16495	3.57	pos	Leucyl-Tyrosine	Carboxylic acids and derivatives	3021029013	3051467085	2905978476	3124356071	3318134207	3398130110	2992478473	3177379768	2907797910	2122050652	2016516408	2024059726	3380151985	3654461912	3806581565	2816461208	3073558554	2740221110	3032459282	2977152475	3036050793
FT08059PR	306.1658	2.457	pos	Ile-Ser-Ser	Carboxylic acids and derivatives	28342092.28	25700252.39	25071885.29	27459397	22526217.1	32851539.14	20289335.55	24727524.2	21146216.32	22757964.49	25484971.04	21627926.77	32092577.24	28999764.41	31938667.6	22988129.76	28151580.55	24937886.01	24029319.18	22292241.19	23747715.37
FT13655PR	405.21195	4.726	pos	Ser-Leu-Trp	Carboxylic acids and derivatives	91847639.26	100462419.7	94937409.35	110512285.1	41300554.83	116467711.8	89991022.23	85021424.37	78138072.92	82813533.92	79676543.54	78913557.22	100848783.1	100147652.2	97789019.55	93193914.35	86838756.54	95493910.26	103262209.6	90573526.15	97593878.37
FT11264PR	360.25288	10.471	pos	Sinulobatin A	Prenol lipids	89132163.95	100976005.6	105358877.4	67747230.5	86416754.57	82860213.21	74553893.45	103087837.1	89029220.65	76498282.46	96332702.68	78485652.06	221541439.1	235936680.4	169880600.9	16233260.93	21188141.27	20456796.37	21936145.76	16882126.4	22285848.97
FT15214PR	442.23321	4.854	pos	Tyr-Leu-Phe	Carboxylic acids and derivatives	134706238.3	135439375.7	129332568.4	182688578	161507896.8	196128063.5	115818686.9	178672995.8	109187294.8	111712717.1	108074729.4	113632694.2	137149083.9	155823147.4	134315606.5	107509951.2	106256797.4	103711288.4	198592521.7	121880212.6	158653379
FT04086NR	299.25899	13.002	neg	3-hydroxy Stearic Acid	Fatty Acyls	1346730.16	1302175.52	1130607.78	1069122.81	1115472.9	924421.73	1282090.84	1293308.6	1295354.91	820161.02	1227900.06	1074846.95	1842244.79	1398202.08	1215989.65	1294095.04	1072078.94	1067503.43	1391883.5	1336311.96	1198376.24
FT16531PR	478.29256	10.178	pos	PE(0:0/18:2)	Glycerophospholipids	17155318.39	18210760.93	21873847.86	2757218.63	1576661.08	2298064.68	25810622.84	11664001.87	23886306.22	8810058	21273990.87	12589531.36	22252515.59	35695826.87	43129195.67	25232960.74	12202048.73	18254005.8	22416125.96	23675095.35	21185616.52
FT04478NR	311.22276	10.029	neg	8R,11S-DiHODE	Fatty Acyls	3155732.97	2809333.53	2644576.37	8774423.87	2852420.74	5032166.23	2385583.39	2542851.96	2176874.99	2291924.31	4118228.51	1348926.5	3514020.61	2893802.7	3176218.27	2473216.52	1905672.13	2192911.23	1453089.71	1957531.73	1312987.68
FT13170PR	396.19296	2.262	pos	Met-Thr-Gln	Carboxylic acids and derivatives	184793300.4	204237715.5	191997027.6	110582897	139833629	80349196.64	158301026.2	215639849.6	209935607.7	126965550.9	178914433.8	153717021.4	159539389.2	189615332.1	169888398.1	220735662.3	354242617.3	268585599.8	148152113.1	111427053.1	218704347.4
FT05107NR	329.23327	7.882	neg	9,12,13-TriHOME(10)	Fatty Acyls	6880146.94	6009580.78	6097693.53	10819227.84	9824482.57	12814535.35	2348773.88	3974642.59	2165354.07	2483063.02	3069720.2	4332350.92	3262652.27	1576851.5	3040297.15	6677888.33	4150711.97	4966028.34	7994126.04	8946783.18	5848329.87
FT15482PR	449.21813	5.001	pos	Phe-Pro-Trp	Carboxylic acids and derivatives	82151966.68	83344281.32	83000764.4	103113606.9	97748760.49	118683852.8	74409817.91	79067585.41	74437961.93	58077613	61705433.75	60432465.87	93565215.86	95536711.87	94969164.53	80347834.33	93561102.39	72248280.58	98884956.14	68432060.56	78823748.57
FT04473NR	311.22278	9.36	neg	gamma- 9,10-DiHODE	Fatty Acyls	2414084.93	2828303.85	2796570.13	4272241.07	4273289.78	3373447.61	1325430.11	1734389.49	1590781.84	2172255.59	2031813.33	1431540.03	1989299.03	1970001.62	1742954.01	1868481.56	2396024.2	2770904.38	2750195.3	4063680.71	3630674.53
FT02393PR	185.11727	6.057	pos	Sebacic Acid	Fatty Acyls	8205074.93	14203889.9	14237533.33	27720066.84	28857999.35	35590108.92	6580523.93	8272732.08	8383051.7	2421614.49	2464650.21	3580648.37	10865051.2	10457171.37	7553161.35	9516449.99	13027176.09	15030694.91	10571377.57	6666301.54	10753208.03
FT01246PR	120.08079	2.115	pos	2-Amino-1-phenylethanol	Organonitrogen compounds	10359994305	9961832719	9850127059	10156184792	10319971543	10877080578	7331849878	10637596652	9482804015	10095874867	6489181272	9528443631	9452419068	10548031271	10803927944	9509077047	8828942068	9251935648	8514276379	8124297546	8448893016
FT01620NR	179.03485	4.667	neg	Testacid	Benzene and substituted derivatives	60361156.44	46610732.18	61749595.07	49179105.7	49618495.74	49810838.33	81754514.81	90188716.91	89701569.16	50334221.22	52130405.66	57959190.79	68447877.31	61730807.33	67087313	61871063.48	67854220.36	65770437.08	47804626.66	62992549.14	62765952.44
FT00970PR	107.0493	2.117	pos	Benzaldehyde	Benzene and substituted derivatives	168878580.2	128112470.2	157919751.2	171053852.4	166443805.2	114883239.2	125735867.3	178544368.2	156580506.5	169526011.2	169946069.9	173716905.1	115383539.2	173838786.6	181348724	159191856.8	180707108.6	120243555.6	157407685.4	129816309.2	153515920.8
FT02678NR	239.12884	9.357	neg	Cucujolide IX	Macrolides and analogues	1976198.38	1833379.84	1660971.87	1321042.46	1700489.86	1493000.29	907933.69	1433906.78	1006628.91	1281362.08	592890.6	929006.31	1157172.42	1361513.28	1048455.77	874439.52	1000323.02	1087412.12	815943.97	1162904.99	1300758.52
FT03901NR	293.21222	10.97	neg	gamma- 12(13)-EpODE	Fatty Acyls	2539084.76	2222738.92	2505007.51	3207769.16	3134891.1	4779102	1761768.62	1584005.94	1937392.3	1413912.09	1824043.39	1195873.44	2703014.4	2946657.43	3312698.62	2372832.21	2199263.7	2317562.54	3850805.15	2945972.1	2958720.84
FT02042NR	205.03527	1.94	neg	Methyl citrate	Carboxylic acids and derivatives	19108031.05	18962794.24	18675489.43	21117839.78	22845628.66	26877282.91	19295590.4	29914512.05	21825647.42	14260789.19	13152047.74	10917207.13	18046221.39	22321533.87	22500042.41	20498383.72	20169953.82	19966931.98	17602659.89	14889913.08	16207557.08
FT08708PR	317.2109	10.721	pos	15-deoxy-delta-12,14-PGA2	Fatty Acyls	5573217.36	5512081.75	5275068.72	6209709.39	5667501.13	6577359.26	5453487.17	7277007.75	4796848.92	5818507.34	6526017.7	6639153.33	11606923.51	12160314.34	14657589.16	716939.42	1004411	1031254.04	761012.95	830139.34	895520.92
FT06595PR	282.11936	2.08	pos	N6-Methyladenosine	Purine nucleosides	120253704.8	175809211	178355212.6	145925190.3	93368311.18	155663287	93740429.05	108986182.9	139338703	181550148.7	189632422.2	169987753.1	125469878.5	89350123.81	132520182.9	220172854.9	247030194	231511045.3	217711727	195437139.6	212014758.5
FT01918PR	159.09128	4.846	pos	Nicotyrine	Pyridines and derivatives	30268137.71	27810052.64	26878072.15	23989933.65	25868206.69	27047642.16	26627520.59	26202352.19	26714177.98	18019688.9	15564388.77	16949943.22	33307127.51	34207872.71	31745706.58	35035871.55	30420907.19	33371002.82	32846622.78	25357457.97	27002461.02
FT03531PR	221.18989	8.682	pos	Campherene-2,13-diol	Prenol lipids	12032932.03	13094377.23	14473263.41	19811279.35	18435755.09	22405665.89	18945278.38	23060750.64	19635398.54	13523092.1	14525560.08	14964884.98	10561453.09	10601129.12	11776335.05	9309691.26	11752513.55	9507860.66	7916403.84	6483464.44	7089645.37
FT14449PR	424.10174	1.107	pos	S-(1,2-DICARBOXYETHYL)GLUTATHIONE	Carboxylic acids and derivatives	14712978	13204826.75	16581618.49	10187785.13	14340998.55	12659318.08	13710948.04	17002735.66	11049326.19	5993904.09	9357536.07	6917065.7	22015735.65	18928879.43	18916888.96	12148567.42	14761270.83	8186834.03	24288512.66	17929636.14	25636522.33
FT09125PR	324.32577	14.535	pos	6R,7S-Epoxy-3Z,9Z-heneicosadiene	Epoxides	2122503.5	2970192.34	2664898.47	743858.62	750133.87	1099358.9	667128.11	972178.59	971936.45	1214401.98	1357123.01	999969.93	755871.74	1634238.87	1795969.25	1674071.62	1479709.42	915417.76	1333080.35	1426367.15	1489468.47
FT13033PR	393.21269	4.193	pos	Ile-Asn-Phe	Carboxylic acids and derivatives	128924387.6	121178766.9	118326102.2	145896302.8	150213042.8	162519586.6	86874605.79	96288440.48	90288948.12	80403687.05	73524008.34	79441058.6	152818190.3	154336713.6	157958922.7	110907400.4	113962204.5	109895456.3	123010905.1	115184963	151366083.2
FT17435PR	511.21857	5.495	pos	Gibberellin A1 glucosyl ester	Prenol lipids	11243681.92	12086601.89	12526802.11	21669163.6	18241926.02	20421952.69	9958677.99	11656291.12	10401166.31	7244327.28	7959573.2	7142050.75	11495030.49	12166601.57	10970905.39	7813338.96	9220625.57	9944698.54	12453780.56	11099211.71	11615530.07
FT01155NR	147.0298	1.304	neg	2-dehydro-3-deoxy-D-arabinonic acid	Keto acids and derivatives	14730225.55	13330412.8	17001165.65	13893028.45	16493815.83	20056040.36	13458690.98	13329711.35	13958472.92	13913789.72	13133674.81	13321115.2	14380309.01	13224727.42	14881627.9	13917480.64	13961623.19	13620483.62	14482096.95	19365453.89	17875147.65
FT15284PR	444.21254	4.001	pos	Val-Tyr-Tyr	Carboxylic acids and derivatives	70833769.57	73503166.9	64958330.38	86049530.31	97323208.17	84777051.53	60584591.73	67788238.45	62273347.84	48319551	55903082.48	48282648	73065966.25	74644315.91	68042657.44	71290396.75	82902521.69	68259255.76	78460821.77	67244880.41	71182638.61
FT07860PR	303.19514	8.7	pos	Oryzalide B	Prenol lipids	3632202.85	3596227.05	4062600.41	5167024.21	5381276.6	6652057.23	5621577.71	6872733	6316997.71	5093691.56	5725216.74	5253877.32	3836929.57	3949258.64	3867104.59	368311.21	746801.99	642666.47	713096.34	302582.96	656892.69
FT10336NR	480.30857	10.639	neg	PC(15:0/0:0)	Glycerophospholipids	929937.26	926720.2	786844.18	32737.79	45878.03	35679.21	962482.67	505337.01	1151638.66	523390.55	1605573.45	559107.42	868450.01	1608010.88	1887071.61	816622.18	20680.85	527634.98	934554.8	1267600.79	980569.03
FT00794NR	129.01924	0.811	neg	3-Butynoic acid	Fatty Acyls	430535496.2	467784960.7	314711703.5	327929913.5	297066784.1	488045149.1	263801493.7	397697775.7	242029878.8	137603380.5	152405976.9	157045228.3	341406351.2	200848318	531127606	486127061.7	214292050.5	237696394.6	290856349.4	187725341.9	311591716.2
FT01602PR	138.055	0.71	pos	Trigonelline	Unclassified	8550370.26	6689848.72	9338113.54	7606174.66	7553330.95	6532305.77	21299632.05	20622021.44	18944949.84	3870525.23	4833913.24	5003464.32	6593012.79	4752841.32	5043005.41	5178683.27	3823516.35	5485534.9	10066234.84	11458441.57	10908283.45
FT02033NR	204.12394	2.915	neg	D-Panthenol	Organooxygen compounds	1557270.24	1776443.97	2060132.26	436580.3	415411.06	488495.53	2473636.45	1892152.58	2206087.33	2768851.32	2288697.64	2900150.67	2278421.95	3090752.21	3900704.95	410154.56	624824.67	540640.95	1719414.23	2046986.01	1478162.3
FT01206PR	118.08644	0.746	pos	2-Amino-3-methylbutanoic acid	Carboxylic acids and derivatives	32737365.93	40226935.41	33904962.73	46697600.99	35214309.62	30617180.19	24799675.6	34327058.3	35335413.26	41292948.65	35463563.13	31472590.75	80080401.11	32698834.78	28697288.83	52572822.4	46485238.17	32281612.35	41398207.33	19171806.63	40948263
FT02315NR	221.15456	9.155	neg	Kobusone	Organooxygen compounds	673127.57	558426.77	480789.41	377789.76	319410.61	441576.01	400601.64	485951.05	454499.59	435883.89	401304.4	641074.35	636600.29	523504.99	625132.34	354821.99	394107.36	416341.83	516913.05	402475.85	542172.9
FT03155PR	211.16915	9.484	pos	6-hydroxy-4-tridecanolide	Fatty Acyls	4986769.2	5188800.11	4605367.05	3533101.66	3597278.92	2281584.76	7643216.98	10122020.99	7802107.4	4742458.05	4163637.61	4102165.8	4277993.22	4948810.67	4872827.26	4340857.95	5587960.81	3935101.94	3561199.15	3088499.69	2917056.74
FT07671PR	300.19149	3.873	pos	Pro-Ala-Leu	Carboxylic acids and derivatives	571682570.7	569836264.3	571151765.1	623623353.2	661937841.1	623366839.6	468287536.6	698492372.5	671467218.6	414797061.3	413823570.1	399432710.5	621839607	466116723.3	617655095.5	607152231.7	642802677	620865232.2	549288858.7	385298333.9	514547476.6
FT18513PR	550.38649	11.728	pos	PC(O-18:1/2:0)	Glycerophospholipids	594007.12	633284	543847.39	974.95	974.95	974.95	802690.27	348832.71	798605.6	46539.17	723593.82	143395	622935.46	1390093.73	1952633.43	628365.67	64008.66	232685.16	616582.11	900184.12	588983.19
FT09833PR	336.32566	11.994	pos	2-amino-14,16-dimethyloctadecan-3-ol	Organonitrogen compounds	10809520.9	11906897.06	12584766.21	3986399.4	4066325.69	4240215.57	3532954.78	4243997.86	3844550.34	6594456.3	4060843.82	5099718.93	6137938.2	10970761.41	7265951.95	6291771.75	3893087.72	6136439.55	6407383.75	4814243	6079443.98
FT02942PR	204.13823	10.858	pos	(E)-2-Tridecene-4,6,8-triyn-1-ol	Fatty Acyls	4602928.03	3651286.27	3967541.51	5475434.76	1450956.79	5150447.92	4389076.88	4541897.81	4964438.17	4267171.62	5004474.48	5004157.35	9218764.58	4286583.79	6124169.64	5376460.28	3422365.86	4870406.4	2841078.34	4656568.96	2805422.16
FT20086PR	634.45231	11.582	pos	Nonoxynol-9	Organooxygen compounds	1928235.69	1900919.58	2180809.77	1645432.81	2001180.01	2421166.32	1616518.97	1855159.11	1578818.31	2203465.89	1094444.52	1403380.74	2810204.52	1836790.76	2290941.9	1857204.5	1699736.85	2013319.42	1287906.82	1141082.05	1359268.89
FT00015NR	71.01381	0.851	neg	Pyruvaldehyde	Organooxygen compounds	121714138.2	127815355.1	117706845.6	120654750.5	120825485.2	149296121.1	115146625.4	126092871.6	112795159.8	126111209.4	120185580.3	117313497.2	122740846.2	125634616.2	136460502.3	115397813.2	102908450.3	104780357.8	113255328.8	109253687	126134863.4
FT01177PR	116.07081	0.716	pos	(R)-pyrrolidine-2-carboxylic acid	Carboxylic acids and derivatives	188072318.2	171990808.7	162160768.3	138931852	149606268.4	166124152.6	216407281.4	201957718	221923885.1	154846957.4	154756264.8	157034133.8	246874585	202352473.8	193537111.5	246863394.5	199561796.6	212621422.3	203357114.9	191089578.8	209169623.1
FT04751PR	249.10956	6.39	pos	Tuberonic acid	Fatty Acyls	2058853.19	1951933.97	2023224.8	2919619.35	2523408.55	3068650.6	2572070.1	2527339.12	2151552.67	841501.82	832534.02	738208.15	2012418.14	2209946.8	1804253.39	2167513.66	2464615.45	2723454.73	914247.21	814699.23	912745
FT03903NR	293.21221	10.356	neg	alpha-kamlolenic acid	Fatty Acyls	1311424.3	1394378.12	1668776.99	1664518.05	1885015.43	1885653.89	1066869.33	1096356.88	827302.21	1520767.97	1623681.04	1452473.69	1256728.67	1074375.91	1699467.99	1236206.8	1352739.96	1134004.84	1748145.43	1768436.84	1508397.37
FT15153NR	723.38155	10.259	neg	Gingerglycolipid B	Glycerolipids	1737313.95	1322419.66	1487781.74	21789.44	64996.39	974.95	2068919.91	1144769.22	2227571.51	594496.98	2250546.45	912926.43	807919.17	1718898.15	2017588.53	2040473.08	905192.24	1263338.59	1562110.27	2397398.69	1519805.1
FT05668NR	345.17064	7.755	neg	5-(4'-Hydroxyphenyl)-gamma-valerolactone-4'-O-glucuronide	Phenol ethers	593211.04	587050.94	804884.39	790592.28	943765.55	1170997.36	540994.87	803665.15	604645.87	507189.8	381853.31	497054.26	868007.3	739858.88	870545.46	373451.54	358779.69	490183.82	738826.98	601699.33	766536.19
FT01624NR	179.03491	5.185	neg	Monomethyl phthalate	Benzene and substituted derivatives	4608943.92	4532455.96	4863483.13	4714885.62	4160354.88	4813201.57	4142262.53	5239211.96	5062378.8	3797689.3	4018889.9	3870508.31	6295988.45	6469870.56	6215086.02	3974465.12	4511213.02	4719886.15	5017028.64	5708927.16	5136441.51
FT01827PR	152.05671	0.757	pos	Guanine	Imidazopyrimidines	67444288.26	96352843.88	56617151.32	25789159.02	70152597.78	46414984.03	63279343.23	65038529.97	67194607.12	35583457.93	71868646.43	79894701.76	47062605.14	81017597.68	84730027.17	66536702.93	32794014.35	66587402.52	60666812.23	62880051.22	27868447.59
FT12813PR	388.21882	1.59	pos	Gln-Gln-Leu	Carboxylic acids and derivatives	17627174.28	19198632.72	16880552.11	19663522.47	22687713.98	29943015.99	13067156.16	7307434.08	12027391.51	14438794.71	13875448.41	14278835.58	17335355.16	14269889.85	20198295.14	15074831.79	18613558.93	10674846.53	15725382.62	12965257.35	15154926.94
FT03320NR	270.20751	10.613	neg	Tridecanoylglycine	Carboxylic acids and derivatives	1216958.74	1038830.11	916392.79	706562.31	440827.55	555219.04	251162.22	397181.92	337311.13	350308.14	488714.41	527550.52	8950621.74	532144.24	333505.22	574674.39	793214.13	1047725.49	626707.7	734934.09	790599.43
FT11117PR	358.26948	4.839	pos	Ile-Ile-Leu	Carboxylic acids and derivatives	1113012667	1068183014	1078888898	935610097.1	956874613.9	1057562658	1101543564	1199758405	1076237086	979564121.8	906230142	986838490.2	994427064.9	1170749752	1000243044	1146557359	1125712205	1096737763	1096441229	904285854.2	1124542082
FT03206NR	263.12879	10.589	neg	(+)-Arteannuin	Prenol lipids	2349719.49	2503700.42	2286524.49	1128962.02	675743.61	1183095.2	599974.9	716216.89	606803.54	493593.16	693590.91	1251744.9	24465916.64	843330.8	734123.05	680485.96	776497.62	3097126.97	509420.78	764049.79	478715.05
FT16613PR	481.24431	4.851	pos	Leu-Trp-Tyr	Carboxylic acids and derivatives	54971955.2	55450106.07	57536727.54	57874563.99	50397850.24	59156089.9	64778530.64	66347816.9	60137333.01	54442926.51	45759154.78	48019167.59	61871399.46	65345861.07	58842006.26	58792609.17	56608665.22	50445720.23	49668054.13	43126300.89	50465420.92
FT08266PR	310.13922	2.067	pos	Tyr-Ala-Gly	Carboxylic acids and derivatives	46705048.51	40181312.21	43089796.2	57167902.68	51880913.62	60960441.35	38621076.5	44852759.68	41390112.49	30551804.49	32096032.59	24893774.74	42309348.21	43361589.93	50234784.66	32942779.11	44717261.69	47208683.53	42577908.77	38716488.59	42940504.54
FT03208NR	263.13993	3.994	neg	L-Valyl-L-phenylalanine	Carboxylic acids and derivatives	81157872.86	81982435.64	86960633.88	109526378.3	105308967.9	109001852.7	78141018.07	83755531.35	83449205.52	55340977.58	72510313.99	53170736.28	88000017.43	84712062.71	90254386.21	79094184.22	82274770.76	80737927.37	74735287.27	70355154.55	75699219.5
FT09467NR	453.28578	8.779	neg	Cholic Acid	Steroids and steroid derivatives	2473583.35	2544541.84	2225620.16	2109090.69	2167726.46	2124187.59	2674876.4	2313483.66	2665536.58	1809059.94	2016194.62	1890683.55	3699717.25	2302251.49	2596328.5	1970896.17	1984246.85	1947737.34	2322629.56	2035002.98	2064362.92
FT02437NR	229.10797	5.629	neg	(4S,8R)-8,9-Dihydroxy-p-menth-1(6)-en-2-one	Prenol lipids	13061795.47	13834033.92	13727937.7	33314429.92	30986970.4	36510354.77	4887769.75	5356587.29	5827074.45	1654872.5	1911038.69	1524795.94	4413073.07	4877288.5	5306823.08	14785807.85	15654717.95	15830775.11	17097046.13	14892654.73	18449842.12
FT07702NR	401.08738	7.222	neg	5,2',5'-Trihydroxy-3,7,8-trimethoxyflavone 2'-acetate	Flavonoids	1636117.07	1334151.29	2083341.71	1330585.53	1567619.31	1673053.01	2197200.28	2072244.57	1904906.69	1797742.98	1764922.67	1780978.23	1940956.54	1936871.5	2020245.65	1475398.59	1623905.34	1524800.01	1587331.37	1885517.87	1634770.08
FT02121NR	211.00105	1.13	neg	D-Glucuronic acid lactone	Lactones	16864626.11	20129621.9	20599667.28	30319211.29	30875324.85	25259213.56	20243425.83	24077769.15	16454849.82	14194187.38	14879398.05	11924986.45	18152691.84	20440229.23	23084137.32	12353918.01	14692863.32	14272541.86	18649408.93	13794881.58	17620228.44
FT14571PR	426.26109	9.564	pos	PE(0:0/14:0)	Glycerophospholipids	1231100.39	1763681.68	1232772.39	469199.98	388694.67	423243.3	1878486.13	1135802.36	1424088.33	1352389.83	1834924.95	1191378.87	1545729.89	2094195.34	3246875.79	1116405.96	1015524.21	920923.62	1392863.76	1310066.12	1224345.64
FT04026PR	233.113	1.32	pos	Threonylhydroxyproline	Carboxylic acids and derivatives	12156769.13	10600841.06	11807993.38	12203351.28	13138344.34	14992293.75	9275509.47	11423689.4	9375615.78	10664410.7	11755792.29	10346491.47	14390169.25	13043925.54	14081331.15	10701475	14178201.51	11653358.91	9811715.89	8872937.51	9196869.94
FT15143NR	723.21485	4.995	neg	2-Feruloyl-1-sinapoylgentiobiose	Cinnamic acids and derivatives	1734400.97	1957808.85	1825333.24	3014189.32	3112797.54	3499311.14	5425918.1	5744369.26	5655341.94	708311.31	738442.28	606262.86	1585754.86	1695862.19	1390827.6	1343852.34	1493640.8	810900.6	974.95	974.95	974.95
FT01290NR	159.10251	6.533	neg	2-hydroxy caprylic acid	Fatty Acyls	3453651.29	4033051.7	3369179.82	4988779.45	4535727.83	5960151.45	2366146.6	2717373.38	2311029.17	2489806.4	1969524.17	1996270.92	2197343.38	3055663.84	2939543.47	3678127.77	3909508.88	3477338.99	4446971.66	4205580.86	4351691.89
FT03337NR	271.15505	5.342	neg	4,5-Dihydrovomifoliol	Prenol lipids	31896024.33	32777317.47	31907454.05	42001959.46	38101373.38	42745385.3	18453234.63	20833164.83	16430049.93	12426999.99	12738336.06	10633665.32	27747340.53	24999900.06	30268665.75	37417920.74	40396925.31	39047211.12	49009769.96	45235977.07	40426773.02
FT00855NR	131.03483	0.698	neg	L-(+)-Arabinose	Organooxygen compounds	15223655.96	15903471.17	11552455.02	12926835.89	12061413.21	17244539.61	11301918.93	12949784.14	9794026.73	13702947.63	15539821.5	13733976.2	14598351.97	11511506.23	17947814.32	9643996.99	12820790.09	12026860.63	12282194.24	12709872.3	13772809
FT02226NR	217.03534	1.143	neg	3-Dehydroshikimate	Unclassified	4423274.75	4301279.14	4740799.19	5126605.65	4986111.85	6524741.31	4167474.16	4997031.22	3265127.95	4491051.46	5496076.43	4318103.38	4088278.88	4889547.43	4891350.77	3051638.04	3339709.42	3232309.97	3736691.02	2747535.96	3380185.8
FT15367PR	446.23961	4.662	pos	Ile-Gln-Trp	Carboxylic acids and derivatives	62192803.59	76319847.22	62183017.87	74750075.84	65994242.41	80765793.49	68923715.84	61459945.17	68227520.85	46871119.55	38796085.19	38731805.73	80712124.07	72305577.41	86105542.99	78898046.37	58552690.14	57926142.95	119319442.6	58544655.74	73971986.92
FT04632NR	316.15129	2.359	neg	Glu-Ile-Gly	Carboxylic acids and derivatives	28381484.79	27539109.87	28450581.14	36262411.5	36869449.28	42987374.13	28862650.96	31433424.07	28837334.59	21014891.53	21874595.04	17900750.1	26120634.22	29436931.88	30597705.64	26427352.51	27969543.49	26381534.69	23245251.62	21107848.12	22994206.12
FT14998PR	437.19326	9.251	pos	Armillaripin	Prenol lipids	9700277.87	9227449.68	8876936.38	8556686.33	8846152.55	15876274.84	6785989.28	10933325.68	7807638.49	11000297.33	9677664.49	6004435.92	14539697.09	8011762.61	8975345.95	10257378.84	7777344.24	9212506.02	8816619.87	8756384.53	7641021.6
FT09775NR	462.06682	1.24	neg	Adenylosuccinic acid	Purine nucleotides	23348821.53	17756991.82	19404076.62	42573148.62	46181858.46	62787372.83	13385033.83	22857911.09	13653206.01	8308422.59	10581122.26	6376730.14	17669685.4	22181636.48	21815059.98	12081247.08	16317099.4	11846269.1	17105884.25	12944013.06	18781210.81
FT05207NR	331.24897	8.869	neg	9,10,13-trihydroxy-Octadecanoic acid	Fatty Acyls	3564739.58	3643685.94	3925813.88	8956688.27	9067681.78	9529091.17	2069135.8	2584297.56	2560416.29	2287191.11	2017096.29	2040023.15	1590706.3	1745373.96	1610581.56	3660899.22	2820015.91	2542416	3807096.55	3698792.28	4170587.96
FT03930NR	295.06684	1.259	neg	Poly(lactic acid-co-glycolic acid)	Carboxylic acids and derivatives	17364057.93	18912297.23	22609785.82	18452107.33	15481220.27	26506786.71	13918195.2	18931829.53	13941981.56	21732192.76	28225718.97	20557689.73	15110004.39	22585067.6	20580707.23	19325215.15	13875152.83	19460331.22	17634760.63	21055188.71	18889381.79
FT03180NR	261.12769	3.972	neg	Leucyl-Methionine	Carboxylic acids and derivatives	36504228.45	35748127.33	37939119.79	43538891.36	48756890.45	48874623.86	44245976.32	37684110.19	36936801.58	24545121.84	24266622.99	23856804.69	38066750.83	40965038.11	37466667.84	31782274.97	34009745.7	30984226.57	35969289.26	34414817.82	36331706.08
FT05023NR	327.29033	14.718	neg	2-methyl-7R,8S-Epoxy-octadecane	Epoxides	453828.58	508278.65	535524.54	569969.15	638063.4	367074.52	980404.14	435889.03	812208.61	214933.26	705156.05	203521.68	1709236.15	1301764.19	2274123.68	362303.72	112528.95	223701.52	678285.86	290039.84	397017.11
FT02459PR	188.05526	1.319	pos	1-(Malonylamino)cyclopropanecarboxylic acid	Carboxylic acids and derivatives	19676720.85	17496754.75	18356793.72	17297640.45	14174520.06	15934823.96	15680548.57	18267186.12	13879114.36	39401012.54	42029121.49	40188940.21	24696224.57	23095555.24	24255466.18	9028034.1	9662036.37	8058681.71	5711206.45	5331926.11	6128965.49
FT07062PR	290.17095	0.825	pos	Dhlnl	Carboxylic acids and derivatives	180568015	187610336.8	187327130.5	222678974.5	276336160.9	240987522.5	172414435.7	168726911.6	153958321.5	153529248.5	128423338.9	128160871.1	155881234.8	242110515.6	247072869.8	165193454.1	201102874.2	151898599	163714523.4	180990165.7	200571501.3
FT07458PR	297.10776	1.838	pos	Asp-Tyr	Carboxylic acids and derivatives	49583039.01	49159947.27	53487922.51	51922168.87	53321305.83	57338567.12	49702844.99	64270028.84	50531672.66	39184409.84	39574276.89	35900602.18	58835521.84	65488010.82	65692151.4	55727323.59	60935150.06	52196948.69	58164868.97	47879028.21	59343359.34
FT00958NR	135.04503	4.815	neg	2-Hydroxyacetophenone	Organooxygen compounds	6947548.94	5696393.68	7532308.83	4611194.72	6505895.28	4996317.12	6822480.94	6949487.27	8003395.25	8095234.83	6809049.77	6893849.66	7821763.72	7294100.67	8601715.45	4452612.96	5555028.74	5107546.21	5782755.15	5294368.78	5933806.41
FT01830NR	191.01968	1.438	neg	Methoxymalic acid	Carboxylic acids and derivatives	32321505.84	20581758.81	28058446.86	32934041.29	31938975.95	34966821.75	21174943.71	25181513.66	18334387.29	19465295.08	18572587.79	17723663.38	23092762.27	23864297.14	26596089.52	31446200.03	22957232.51	31883298.24	30827643.96	22296372.96	28911170.98
FT04475NR	311.22274	9.745	neg	Puna'auic acid	Fatty Acyls	7694986.85	8485967.66	7430511.71	9193611.34	37167674.42	38738109.31	7029659.67	8381846.62	6740332.65	4885728.43	4892488.14	4202455.39	9492304.16	8724983.99	7268048.34	9458399.24	10364805.41	9010429.25	12419011.7	9602633.07	10298567.72
FT11306PR	361.17148	1.417	pos	Asp-Leu-Asn	Carboxylic acids and derivatives	16945110.96	14263628.05	16856471.31	17725465.74	20159788.69	18485443.91	13189428.59	14780835.49	16242881.16	10559078.6	9646895.79	7124227.32	15796139.63	19194866.43	18402747.93	15220299.09	18735133.55	14994654.25	16782911.22	13334766.24	15527701.33
FT02667NR	239.05959	8.393	neg	Propyl 1-(propylsulfinyl)propyl disulfide	Sulfoxides	16672008.74	19996014.25	19003829.84	19798702.09	12369177.83	18826546.27	22123488.82	13437438.62	25685728.52	13340264.39	7714957.31	11517758.62	11973035.66	14507731.17	14568386.01	18155432.71	14364296.63	8167211.7	9311500.11	9934769.25	11048072.65
FT08757PR	318.20207	4.024	pos	Ser-Leu-Val	Carboxylic acids and derivatives	937553470.4	904195586.6	792979586.1	1028643013	939503416.8	1157419491	856776142.5	878501138.8	849408980.8	658912279	696508350.4	635319552	992690309	1021062089	1032589829	865554887.6	829027827	819750195.3	936832620.9	789841665.4	911519938.7
FT10336PR	345.21291	4.016	pos	Asn-Val-Leu	Carboxylic acids and derivatives	1414348962	1339753215	1356900900	1516412091	1553242376	1568752152	1300055598	1340795616	1272947080	1025899026	1090030006	1032915729	1361283886	1512315968	1486594036	1370036174	1447807293	1460811210	1373102144	1231464058	1384920152
FT01479NR	169.08689	7.489	neg	2,3-Dimethyl-2-cyclohexen-1-one	Organooxygen compounds	2044514.05	2351312.2	1338737.3	2933453.83	2623595.67	2860004.56	1182860.49	1119595.59	1124443.04	1274344.52	1423269.11	918599.3	1228741.57	1438843.64	1560337.92	2633722.59	2005375.53	1579455.4	2228429.7	2792038.53	2634693.98
FT03601PR	223.09644	9.127	pos	Diethyl phthalic acid	Benzene and substituted derivatives	2570399.44	2830970.1	2721153.8	2302174.14	865080.29	2789094.42	1682673.3	1197424.57	3154467.8	1000587.16	2669995.55	2297000.99	3822542.18	2487076.16	2994585.98	2471436.31	2923570.33	2185928.28	1576151.52	2309525.25	1844599.96
FT07785PR	302.20705	4.073	pos	Val-Ala-Ile	Carboxylic acids and derivatives	2058706959	1854832857	1116639307	2602823252	2368065442	2657031141	1777289660	2053657847	1823639308	1378568541	1099423361	1055523688	1930041631	1939292590	1968846763	1975857810	2126140284	2027106866	1876597211	1693299195	1863506852
FT13548PR	403.22979	1.884	pos	Asp-Ile-Arg	Carboxylic acids and derivatives	28612041.1	26541990.84	27335336.09	35984103.17	32164184.69	38388879.09	24429796.89	28248836.6	23154020.29	18983655.33	21041808.43	19322252.04	26617916.63	24785768.15	29824978.52	26185350.48	28897859.3	26620587.89	21657504.3	20314565.1	23302129.51
FT09816PR	336.1914	4.612	pos	Leu-Gly-Phe	Carboxylic acids and derivatives	329533399.3	504923097.1	287744948	599888590.7	626687771.6	189032058.7	507041255.8	518702972.6	484641293.8	376345111.3	388835725.7	357475452.1	587289262.4	585122272.5	221207799.4	159901543.1	532878792.5	490636734	191345009.9	257563768.4	179027695
FT10337PR	345.21297	3.65	pos	Leu-Asn-Val	Carboxylic acids and derivatives	91664582.89	92958287.33	80788256.35	97167687.75	98164693.14	101930002.6	106703007.3	106497714	149131195.7	109988330.8	62572676.54	98327594.82	89190435.42	107855861.6	91299807.46	97648489.63	114009850.3	86513768.37	63235587.34	81889399.28	94548685.13
FT05072PR	255.23152	12.737	pos	15-Hexadecenoic acid	Fatty Acyls	1932340.82	1917662.09	2050977.77	896406.44	1208967.36	1496221.82	1803677.43	912550.56	1043565.78	1029862.94	855548.79	883549.13	1363913.05	933264.16	877036.63	803220.52	824647.18	1653960.54	952754.87	1178050.42	800934.93
FT07064PR	290.17087	2.534	pos	Thr-Val-Ala	Carboxylic acids and derivatives	48481731.29	38354821.77	47698836.32	90077402.2	63992694.26	26082423.75	62034140.8	69161261.15	12835337.18	44431964.96	4244749.78	11245628.08	25640194.82	51408292.06	54703111.23	16072690.01	61935933.17	39999040.62	37270733.73	27613179.58	35727931.04
FT09815PR	336.19118	3.899	pos	Val-Phe-Ala	Carboxylic acids and derivatives	55453801.27	64421224.94	56432370.15	72369930.21	80481119.24	60325652.87	56385069.96	63947302.63	58687219.1	38929627.7	43761045.87	43339735.51	71058898.2	74480974.7	74370566.77	49014399.01	49872308.47	51415288.64	69232888.4	62384673.61	47443255.14
FT10968PR	355.28314	12.122	pos	MG(18:2/0:0/0:0)	Fatty Acyls	1464663.51	1323606.12	1294409.67	612458.56	648409.82	1168913.09	1293826.66	944081.21	1444570.13	2250454.57	3168346.56	850180.95	1477110.1	1142835.87	1737312.43	1231745.05	2482576.64	1456471.79	2160710.57	3888565.57	1767536.96
FT13075PR	394.19699	4.216	pos	Glu-Phe-Val	Carboxylic acids and derivatives	155016389.9	230378780.9	212464746.8	65065350.23	169664260.1	228330651.1	114320761.1	221599733.8	160778880.4	50120649.25	181194633.3	178914352.1	115237280.8	184876900.3	100957073.5	207286270.1	261140000.9	222395716.2	169643434.3	159027308.5	124488665.2
FT05014NR	327.21751	7.437	neg	16-F1-PhytoP	Fatty Acyls	146756734	71840095.83	147780991.9	164733316.8	164984298.7	202181898.8	33171115.7	80155873.86	61230078.38	2471662.95	19916200.32	22351358.02	48517712.34	64538599.79	47083016.31	144395744.6	165014541.4	78219477.94	84421163.79	78141260.74	85783187.17
FT04779PR	249.18468	9.332	pos	Tetranor 12-HETE	Fatty Acyls	3441786.7	3056023.15	2753894.87	3503558.37	582961.39	2710603	2990195.58	930447.58	2474451.1	2482905.24	3304353.58	2224543.82	2576425.53	1766479.04	3127473.01	3331406.53	4234072.14	2546568.15	4204701.49	3756403.36	3616827.9
FT07683PR	300.28942	12.072	pos	Palmitoylethanolamide	Carboximidic acids and derivatives	1368538.55	1565137.36	1592483.43	1275988.6	1231215.01	1407693.32	1064218.07	1081267.15	1459643.49	1323624.22	1657245.45	1134873.78	2196461.37	2087438.53	2455650.19	1163761.78	746801.77	1855024.29	1227886.14	1358678.61	1117601.63
FT06939NR	379.21258	6.881	neg	(-)-Leucothol C	Organooxygen compounds	2830231.22	2657615.9	2772051.05	4601833.64	4377866.53	5005867.19	2703679.16	3995811.05	2758675.11	1592458.56	1865908.67	1513205.72	4555360.02	5186723.96	5282031.85	370708.7	337544.51	391992.37	208720.88	271281.47	353691.15
FT10227PR	343.22406	9.49	pos	(ent-2alpha,3beta,15beta)-16-Kaurene-2,3,15-triol	Prenol lipids	2085432.04	2206023.71	1975701.02	3374286.23	3718390.47	4273101.23	1311060.53	1517915.18	1169378.7	2657406.71	2021061.69	2177943.72	2719964.6	3112206.67	3209119.85	183664.69	286290.61	974.95	40820.12	128100.1	974.95
FT11779PR	369.16695	7.549	pos	Gibberellin A37	Prenol lipids	3155196.09	3551159.76	3347582.38	8869500.86	4831901.8	6215249.89	8093855.61	7624325.88	7350825.76	3410629.01	2182063.3	1944815.91	4507847.04	4833762.5	3861799.36	822887.72	678151.01	827897.13	643304.07	29195.96	45880.38
FT01309PR	123.05537	1.106	pos	Nicotinamide	Pyridines and derivatives	30225864.49	35025433.86	33279329.69	15172923.35	16244103.07	19005018.92	19324414.51	24715359.21	25254426.38	66810945.9	68467753.74	63981807.21	46523881.36	21863077.67	22982254.6	16488136.12	20653148.12	19414563.26	61060466.11	51184818.52	66959303.65
FT03738NR	287.08843	2.185	neg	Thymidine	Pyrimidine nucleosides	158299130.7	159287537.3	160912796.4	129466669.9	138347586.9	134464763.7	207849959.5	212465587.9	208371604	198719690.8	190730578.5	189239386.5	139458472.6	156614529.9	163147104.1	153335245	164427864.3	158308242.8	134386144.4	130720871.7	131748877
FT01346NR	161.04544	0.534	neg	(3S,4R,5S)-1,3,4,5,6-Pentahydroxyhexan-2-one	Organooxygen compounds	2779149.29	1996047.45	2255205.81	2381751.37	3100925.49	2772553.11	2541888.68	1873258.24	2561732.42	2854971.65	3216778.64	3533268.89	2310997.91	2575718.79	3133045.93	3024005.94	3117725.81	3146760.11	2265454.47	2501579.08	2781778.92
FT01723NR	185.11818	7.9	neg	3-oxo capric acid	Keto acids and derivatives	1449995.53	1768621.01	1722054.16	2159044.31	2461835.83	3334397.03	1125894.79	831022.48	725657.39	1005839	678124.45	1052811.91	1725829.73	1491940.17	1631812.44	1246282.76	2124326.19	1922153.69	1627352.63	1679663.48	1890670.85
FT02187NR	215.12872	6.577	neg	2,6-Dimethylocta-cis-2,7-diene-1,6-diol	Prenol lipids	1908707.21	2007148.17	1515019.86	1730506.07	1686401.32	2261757.81	2373101.97	2665610.42	1869691.88	1834938.41	1744156.06	1777485.17	1752391.18	2428894.06	2300284.94	1583355.27	1829527.02	1782589.31	1621519.65	1570450.9	1632761.17
FT04979NR	327.10839	4.857	neg	Anisatin	Prenol lipids	52375983.19	52200178.57	54816096.26	87642642.93	88992066.45	93167646.13	40228265.07	41932095.64	38256341.66	53840072	48423418.97	50816199.93	24081999.09	22179599.59	23540888.84	39890852.7	39591441.79	39863159.16	69085030.24	62842375.21	64535898.45
FT09489PR	331.19727	2.578	pos	Val-Asn-Val	Carboxylic acids and derivatives	189902416.5	238115464.4	177859198.7	219247902.8	248554372.8	224518820.4	160771118.1	320409653.3	92722648.03	182856008.6	182310329.9	84582164.52	299522749.5	304634993.7	205457705.2	171877438.7	265034400.6	176087342.6	260807929.4	186158968.7	270775718.3
FT14968NR	711.22035	0.698	neg	Maltotetraose	Organooxygen compounds	8845917.82	7987474.99	11163658.14	9427745.71	15127161.83	11895287.36	6547574.49	8101631.28	6296077.27	11892060.02	14544158.08	12865879.65	9283554.61	7632624.88	8364019.81	6133732.35	7744738.05	7801221.62	7441080.34	6404533.09	7789196.43
FT12997PR	392.25388	5.039	pos	Ile-Ile-Phe	Carboxylic acids and derivatives	950585887.7	1235398900	1020708374	1624546901	1677144263	1783652838	1152608059	1408314273	1132044635	1367378527	1263468184	1083106867	1276237238	1384195791	1386235014	1197540672	1245096839	1069892538	1232789622	1054955475	1278655205
FT09806PR	336.15516	2.606	pos	Ala-Thr-Tyr	Carboxylic acids and derivatives	24287776.18	27299872.03	19558532.42	44769607.63	39683560.66	39835958.68	22140364.49	23529524.89	20777437.29	14915528.95	10316920.19	11666122.52	15307307.75	18321509.04	17254110.31	20919650.41	25676534.59	17470148.84	13831851.65	8281451.34	15418802.42
FT11250PR	360.21271	4.569	pos	Asp-Ile-Leu	Carboxylic acids and derivatives	43589689.15	54744451.8	46563997.61	59337622.28	60444407.61	65499791.05	39706993.59	39632111.33	38948992.12	6694507.79	20975632.87	29742622.84	53886273.44	53826006.69	45590144.92	50411449.84	52635089.17	51836905.93	59546614.53	56759155.42	19212395.97
FT10575PR	349.2006	8.527	pos	Gibberellin A14	Prenol lipids	1229451.9	1268497.68	1096573.25	974.95	974.95	974.95	4650361.34	6482787.54	5638306.82	3072756.12	3323536.01	3166238.34	394974.74	444632.6	198481.65	974.95	974.95	974.95	974.95	974.95	974.95
FT03875NR	293.11433	2.606	neg	Tyrosylhydroxyproline	Carboxylic acids and derivatives	47041767.17	23382586.25	45428857.94	60051415.47	46109578.49	79532910.77	43572414.17	51232497.03	36578758.49	23234832.51	33604808.92	27384710.3	45819821.96	51350949.82	37422087.9	44300781.84	50592195.17	26230037.25	41554645.27	33330858.73	41121885.41
FT12742PR	386.32595	10.177	pos	4-Methyltetradecanoylcarnitine	Fatty Acyls	34594401.03	64639156.32	68570180.51	63745237.21	61400796.91	66785795.47	69695196.63	44265927.12	63150513.38	37666460.37	67257826.99	68381866.18	61896496.27	59792591.82	69035004.94	38246484.36	77235343.07	69802284.91	70088717.74	62114853.54	64370182.86
FT02453NR	229.1808	10.721	neg	5E-Dodecen-1-ol	Fatty Acyls	774596.05	801117.64	849532.8	912849.55	844400.14	954429.91	855410.03	941773.41	879269.76	852295.12	866365.64	669775.83	724270.92	897759.34	773180.8	803266.3	980986.41	897254	733442.82	771846.85	788463.54
FT01848PR	153.09094	6.478	pos	Dendryphiellic acid B	Fatty Acyls	41211076.66	40179845.23	38208480.76	40385015.85	45825134.65	54476270.3	32716589.65	37664731.89	34131012.55	14780664.72	15128818.66	18129254.83	37185240.4	41532800.53	44314049.4	43714879.83	24682964.84	49220907.07	42007131.74	34781874.36	39841576.31
FT09696PR	334.16067	1.679	pos	Val-Glu-Ser	Carboxylic acids and derivatives	12044217.94	9346345.73	8120188.27	9796883.92	13949872.16	14781031.32	8673859.53	10547880.94	6740797.46	5774031.76	6132254.3	5093696.27	12629748.49	12394723.69	12711064.36	8860996.51	13743279.55	9293739.21	9836154.99	9578223.11	12179125.76
FT08639PR	316.18641	3.507	pos	Ile-Pro-Ser	Carboxylic acids and derivatives	1721471395	1667559665	1637499037	1478142406	1525003929	1628952281	1689799040	1968220572	1786963336	1079094181	942337836.1	989606086.3	1876376212	2045298036	2102091002	1781190360	1874571059	1682105288	1870520273	1620898448	1902500450
FT01075PR	112.05078	0.716	pos	Cytosine	Diazines	75798856.84	77552297.21	62875799.94	61159928.61	66677736.89	77012051.26	73831014.19	75579723.97	73451932.38	98221507.44	94398039.01	90943859.15	58262852.22	78428447.04	71624765.64	98019098.01	88482837.33	84979246.13	81128510.62	88351316.8	71739490.2
FT03347NR	271.22788	10.6	neg	Juniperic acid	Fatty Acyls	12218656.58	13758007.3	12623301.2	8946732.18	7671166.3	11203809.31	14086943.21	7028256.5	18752008.87	10089907.5	4257002.56	6497672.28	13580397.36	8161322.84	10266523.1	14055216.08	10852517.4	6948567.57	8321170.94	9693514.91	16034831.74
FT12180PR	375.23493	0.72	pos	Val-Arg-Thr	Carboxylic acids and derivatives	66308550.58	60559065.73	51179320.71	77498316.13	64141728.92	73635848.34	44610570.07	51871318.14	58510932.84	53899716.8	59331479.38	53538796.91	59369713.13	63780153.64	60635627.03	55136144.88	66765785.32	48153526.84	56627367.27	57623918.37	46886408.99
FT02150NR	213.11317	6.654	neg	6-exo-Hydroxyfenchone	Prenol lipids	1249665.54	1260982.56	1520973.04	1369892.67	1749874.59	1232306.81	1726036.57	2091847.59	1746206.91	987434.71	1100176.07	973182.13	1795190.81	1667375.21	1643064.28	1629272.1	1360302.19	1630021.9	966979.52	336762.45	682891.84
FT02348NR	223.04578	0.716	neg	3-Keto-b-D-galactose	Organooxygen compounds	29704018.94	35874190.72	31506633.04	35128563.36	42717966.29	44629366.06	24017520.16	33603706.21	25269491.39	45235376.86	32663461.45	35062746.62	26962170.99	31726014.38	32667583.47	19661582.12	33721947.14	33321464.59	18736296.07	22371807.81	20866165.52
FT09699PR	334.1813	4.256	pos	Ala-Met-Ile	Carboxylic acids and derivatives	584385625.7	597595623.6	578059380.6	498460388.6	520047544.4	428885379.3	662773933.8	709077234.5	679190232.8	522260439.4	502818441.8	508347912.7	732072967.4	682541804.4	716434702.9	416207842.8	402086760	395537357.1	779463396.1	720096502.7	792018861.5
FT03399NR	273.1707	6.169	neg	(S)-3-Octanol glucoside	Fatty Acyls	28534077.74	30318143.39	27278694.49	38694381.38	17671627.15	17909561.51	15989657.67	15906203.45	11029473.61	2348150.16	9871226.31	7217845.79	20676879.25	21135291.88	21701735.09	25291531.49	43769410.21	51343394.78	36107042.19	36825367.95	38929947.2
FT04036PR	233.14954	2.654	pos	Threonylisoleucine	Carboxylic acids and derivatives	64142724.2	70030616.83	54691750.69	68145786.21	61026798.33	92328315.43	57980824.6	68947297.67	56257583.2	76515491.96	74964999.61	73550715.1	81186670.1	91980204.72	101860327	40032448.5	45494067.41	36388146.42	50122275.43	48501974.38	49979414.53
FT13802PR	408.24779	4.655	pos	Tyr-Leu-Leu	Carboxylic acids and derivatives	193281357.8	199142799.7	256011391.2	228822805.5	197882700.4	247422359.5	258721018.5	266321372.8	239695683.6	160455455.1	166685477.7	156354445.1	182526338.1	214612268.3	223942906.2	249591401.6	283320433.9	180787012.3	246699967.5	164241291.9	158988595.4
FT08350PR	311.22126	9.983	pos	9S-hydroxy-10S,11S-epoxy-12Z,15Z-octadecadienoic acid	Hydroxy acids and derivatives	5153452.29	5328045.35	5714799.34	20257508.05	20664836.22	22840575.63	2125624.66	2106102.87	1935920.18	217654.21	516356.05	775631.88	2663706.38	3067467.45	3131910.81	3214252.63	3188038.92	3059450	3600323.6	2929967.98	3780439.94
FT12535PR	382.19195	4.999	pos	Leu-Asp-Ile	Peptidomimetics	318914263.5	234306334.1	253909716.1	251052016.2	269529846	245508421.7	298251923.3	319217522.7	239206299.6	175133888.6	170484317.9	165539280.3	367822766.5	305790366	330162323.5	284357857.3	338124886.9	278061103.4	398513783.3	287876542.9	396254234.2
FT02151NR	213.11318	6.433	neg	2,2'-(3-methylcyclohexane-1,1-diyl)diacetic acid	Carboxylic acids and derivatives	1574553.82	1348929.6	1408251.77	1847532.72	1809125.03	2180100.41	1309548.48	1495190.23	1397633.56	982194.03	1122877.99	970744.68	1560847.35	1283095.39	1456824.51	1468930.75	1591000.37	1562829.68	1214204.52	1161583.57	1404566.15
FT08882NR	435.12208	6.35	neg	trans-delta-Viniferin	2-arylbenzofuran flavonoids	3555410.29	3561819.94	3469693.72	4958576.4	5205430.41	4897568.75	2061095.03	1994850.81	1784085.72	1177235.42	1197824.74	1052896.59	2986687.68	3131055.28	3088960.13	2760887.06	2943881.44	3087150.19	2987569.48	2979016.85	2603619.12
FT02886PR	203.0526	1.036	pos	L-Sorbose	Organooxygen compounds	63153353.17	92233908.31	93500133.21	75894640.37	80125786.79	92312063.15	67653420.72	94176314.45	51858699.07	130883939.9	53247675.78	103406632.8	82132590.91	86034264.02	101527456	72382808.79	78855773.6	99108881.72	89728539.56	94393648.17	79429451.65
FT15158PR	441.21312	4.7	pos	Trp-Thr-Leu	Carboxylic acids and derivatives	89864526.82	91018499.43	90815013.77	101099228.9	103189874.4	103799659.6	90833918.03	88476523.06	91947266.27	49292629.39	49556308.2	45168360.78	103222226.2	99605567.81	90750138.28	81194656.37	87099114.39	90872252.66	102718258.5	84510083.68	102183843.3
FT00803NR	129.05557	4.191	neg	3-Methyl-2-oxovaleric acid	Keto acids and derivatives	472203966.5	489606132	496436826.8	262534974.7	390754056.7	453841042.8	246191377.5	290651277.1	237087063.2	409948503.8	531825875.8	487529560.4	239692076.3	270984880.8	446481752.6	531799086	454606622.9	530691153.4	339297616.2	524372123.5	533747689.4
FT01030PR	110.07138	0.639	pos	2,3-Diaminopyridine	Pyridines and derivatives	4402758.3	6562874.89	6991504.82	5440808.66	6801612.5	11823114.52	5472551.69	6215685.14	5186135.97	8135892.42	7036858.7	8369657.19	6925525.12	8264976.52	5903446.47	5871303.03	6628118.91	8095155.84	5334551.73	4299631.71	6314430.98
FT04003PR	232.1542	2.773	pos	Isobutyryl-L-carnitine	Fatty Acyls	35937658.46	53197038.52	66412567.38	93919707.19	98734350.82	127675531.7	78287963.25	96431202.06	79336602.62	42458744.64	36673019.15	39680258.95	47482819.07	49335641.9	51380631.87	25914772.78	52708700.29	36426897.33	39886260.86	29630201.31	35842546.56
FT02004NR	203.01964	1.108	neg	(Z)-5-oxohex-2-enedioic acid	Keto acids and derivatives	4862181.21	5589184.67	5622340.03	3152378.38	3392917.13	4394415.99	7596984.14	8029222.2	6362479.9	6096356.09	6206596.34	5878688.82	7378231.94	7997595.59	9797834.64	4476435.65	5250129.71	5191356.69	5015986.19	5133814.09	5991585.31
FT00632NR	117.01919	0.822	neg	xi-3-Hydroxy-2-oxobutanoic acid	Keto acids and derivatives	499985470.5	538085387.8	483019110.9	520873296.7	541608702.8	662638001.4	526313996.5	528099030.3	480263941.5	526538337.2	470694693.7	484036451.8	470792021.9	537280275.7	606489723.3	501423443.5	497063683.5	493718756.7	394233619	444309064.8	468051835
FT07048NR	382.10034	1.18	neg	(S)-malyl N-acetyl-alpha-D-glucosaminide	Organooxygen compounds	88669228.12	81511983.89	83917705.07	65822226.81	71576733.13	73288631.53	77839670.84	79983386.42	82622517.04	99060834.16	111588108.4	94157970.81	72790672.26	68112273.83	70001372.69	80738288.86	91871031.89	84060746.24	91530570.14	90201047.43	85632880.91
FT08693PR	317.18166	2.778	pos	Asn-Ile-Ala	Carboxylic acids and derivatives	115476862.7	129191880.4	125293235	122548796	99587160.61	61028028.33	46866636.11	103498536.8	63680212.52	95218612.56	130841287.5	117923936.3	118893522.3	122128989.4	139458806.7	64061118.7	133504233.4	87167862.74	112877275.9	93390836.58	109102208.5
FT11383PR	362.20814	4.425	pos	Pro-Val-Phe	Carboxylic acids and derivatives	137490032.4	185839589.7	180772067.1	163256155.2	163232817.9	217706580.7	116155100.4	131696508.1	192007978.6	104370720.9	120479792.2	103435910.1	148497100.8	184805382.8	168512725.6	179330941.7	193412753.9	123070972.9	203271980.1	175469381.2	217938065.8
FT13827PR	409.18656	4.957	pos	Gly-Trp-Phe	Carboxylic acids and derivatives	18561668.11	21035531.25	19080290.56	15473466.1	16491380.11	18021111.58	21087366.38	22909151.08	21545787.86	15948698.16	15918859.14	14266001.75	21690195.19	25338730.06	21405461.37	22877493.16	23081982.97	22571941.13	15400865.14	15986340.88	13007387.83
FT09438PR	330.23841	4.607	pos	Val-Leu-Val	Carboxylic acids and derivatives	93051569.28	76907587.8	80120875.82	114032538.2	91128682.18	127087125.5	75896662.85	101310560.6	83452064.46	35578629.48	4832753.95	18942135.75	104137790.8	96484430.37	97431168.23	75358759.27	99565973.1	92162327.51	128022457.1	117174616.2	119479155.5
FT10424NR	483.24596	4.426	neg	3'-Hydroxyamobarbital	Diazines	65088079.22	67264866.79	59583815.95	68831689.31	70822968.98	73974911.2	78857998.7	77616352.03	81354391.79	29002907.25	31656577.28	32616728.39	81087847.87	79492575.22	78235902.5	85804193.69	79763520.65	77187264.09	65755416.9	70015201.61	63196213.63
FT03496NR	277.14451	10.534	neg	Mono-(2-ethylhexyl) phthalate	Benzene and substituted derivatives	669936.26	948284.75	727144.91	769998.04	634168.55	869484.88	792631.68	867081.35	895791.92	921744.59	752313.22	816863.09	764383.04	1015639	991076.65	808586.08	1037213.21	674569.02	615524.85	853690.68	799284.2
FT04599PR	246.14472	2.384	pos	Asparaginylisoleucine	Carboxylic acids and derivatives	264417909.8	269200859.2	265444956.9	313770769.3	337599194.3	407685066.8	206987256.3	212267889.1	198728056.1	217663317.8	211471287.1	179475101.2	283939206.9	279767942.1	295778149.3	230435718.7	269268306.1	239985738.5	259066886.4	220746948.7	234067815
FT08385NR	419.22865	5.848	neg	Tsangane L 3-glucoside	Prenol lipids	5636625.12	5897839.06	5880725.86	5678928.47	5604017.66	5892633.37	9911963.36	10761300.68	10739606.41	9079577.42	9851242.8	8923921.35	5113744.21	4753616.81	4967367.62	3901860.64	4423194.4	4015653.57	2526861.75	2084437.82	2624596.2
FT09467PR	331.16111	1.11	pos	Ser-Pro-Gln	Carboxylic acids and derivatives	25835480.98	21293354.55	28722915.62	20359891.11	23114874.39	20438192.45	28610197.6	27761701.54	23586680.38	23471860.88	32657936.44	25386957.06	24375132.88	27128377.25	23421151.37	25800676.58	24790390.13	18495741.78	23765068.04	19267606.91	19006945.58
FT10720PR	351.21387	6.271	pos	9-F1-phytoprostane	Fatty Acyls	39958893.4	33582008.6	39198834.87	97545187.68	94199475.41	115925790.2	8926592.67	9728808.13	8248028.42	7529563.97	6564331.49	8768132.4	13126544.6	14083460.84	24361057.33	21353345.76	31596164.7	23812752.13	25413911.03	24528908.01	13680678.53
FT09038PR	323.18259	5.95	pos	Tetranor-PGF1alpha	Fatty Acyls	94584328.68	88543393.09	90769323	140340438	158324711.4	188143278.2	35740697.53	49600019.1	36103206.88	28766076.42	28475530.78	25757424.73	61879769.03	74185800.38	18625507.91	93979644.3	97132697.76	107285579.6	115402683.9	93974399.68	129487878.6
FT07573PR	298.27381	9.257	pos	Spiroxamine	Organooxygen compounds	2061357.79	2077721.28	2604849.98	1188537.56	939269.8	1813736.05	1281963.7	1940039.86	1035267.18	2747062.28	3423921.39	2860863.59	3894685.59	3908998.98	7177134.58	935719.27	778260.67	832108.79	2417564.54	3267467.89	2405634.15
FT12475PR	381.17589	2.178	pos	Ala-Gln-Tyr	Carboxylic acids and derivatives	38183515.24	38931509.49	34271180.11	23277836.85	39986389.26	30209776.26	22621036.96	36051768.44	15758089.7	12616381.31	32614646.63	26380708.43	31412117.42	44395241.76	16422392.3	29055668.36	33188845.51	24775468.95	19396758.82	27894123.64	33227986.36
FT07790PR	302.2071	3.901	pos	Val-Ala-Leu	Carboxylic acids and derivatives	236821943.8	271563543.1	245124474.6	363968838.3	157449103.1	266066155.2	247591604.9	256899214.8	211087843.3	1144801433	115803132.6	56825726.73	187782610.3	169924890.9	186984239.3	283846938.1	209138976.9	224088695	205454450.7	187714842.6	156659839.5
FT02189NR	215.13999	1.773	neg	2-Amino-3-methyl-1-pyrrolidin-1-YL-butan-1-one	Carboxylic acids and derivatives	16036185.36	16018663.21	15918623.64	17817548.87	18008929.85	18672537.18	14950622.3	14702207.19	14580984.25	16342968.38	15411011.91	16002151.79	17420453	17924978.32	18932151.12	13868611.48	15221684.36	14288333.52	13190669.66	13454443.4	13233546.16
FT03209PR	213.15962	3.839	pos	Isoleucyl-Valine	Carboxylic acids and derivatives	39730531.65	31764015.34	34274750.83	31145537.38	27711394.88	34778451.57	36875007.05	36257108.98	36910696.76	28235949.59	34758066.17	28548477.4	32870933.76	37541424.98	34167183.7	25604946.82	25885931.68	25673705.55	35638902.65	31465865.97	33217731.96
FT09233PR	326.30501	12.367	pos	Oleoylethanolamide	Organonitrogen compounds	1885353.1	1698841.04	1890819.86	512869.68	647856.51	494267.32	2909556.55	1336226.81	2641363.53	1331235.58	3051526.7	1640684.68	2866315.74	4769845.06	5739030.14	1048784.2	507750.32	996495.48	938749.57	1528894.76	1162368.27
FT03710NR	285.24344	12.861	neg	7Z-hexadecen-1-ol	Fatty Acyls	774813.74	904656.24	1024780.2	821515.58	960453.19	946959.19	1086033.43	1140832.29	999049.55	820270.16	879873.1	746574.5	914585.56	1073248.08	976831.68	1017990.67	786597.35	965566.12	845895.33	989286.35	928193.59
FT08081NR	411.20009	5.387	neg	19-hydroxy-Resolvin E1	Fatty Acyls	5872389.63	5861612.89	6242176.85	7986056.31	6992923.52	7182765.36	5803103.39	5520214.47	5070567.06	2808802.48	2466093.91	2816639.03	5306471.03	4415136.15	5071725.19	5640983.27	6564558.15	6855103.66	8422679.88	6467664.22	6857010.28
FT05434NR	338.9887	0.964	neg	Fructose-1,6-diphosphate	Organooxygen compounds	4249698.19	5736611.96	5102635.8	9068148.52	8813646.46	11116749.97	5651199.03	7421512.24	6812445.05	1177413.81	1300747.61	982467.74	5814141.05	5435339.57	4965853.75	4002045.6	3699847.91	3465388.94	2616927.87	2643401.17	2047725.11
FT12044PR	373.27324	8.781	pos	3beta,12alpha-Dihydroxychol-5-en-24-oic Acid	Steroids and steroid derivatives	3257842.27	3280888.98	3665918.9	2789669.6	2767351.59	2441364.1	3149149.06	2894040.27	3051890.62	3197897.18	3213916.4	3016514.5	5632960.71	3137439.22	3007567.95	3008548.29	3031323.96	3166112.41	2722506.31	2992496.91	2965252.55
FT03137NR	259.15489	5.797	neg	(x)-2-Heptanol glucoside	Fatty Acyls	3944334.82	3937384.5	3458115.9	6196324.7	7209672.72	6792955.7	2112409.75	2208921.29	2160171.31	460586.06	702421	597187.67	2104656.29	2589925.39	2341757.84	5048329.48	4921873.54	4708588.76	6121369.8	5176015.41	6531716.79
FT05082NR	329.18292	3.464	neg	(2S)-N-[(2S)-1-[(2-Amino-2-oxoethyl)amino]-4-methyl-1-oxopentan-2-yl]pyrrolidine-2-carboxamide	Carboxylic acids and derivatives	29607335.02	29081568.29	32174143.48	27943953.56	31542037.92	31847954.84	26423082.52	31101205.18	26854463.22	31236770.27	31485780.31	30827591.37	33050254.78	32545823.83	32458196.04	29817963.69	31726442.54	30730560.78	32602159.45	30588164.45	32037663.59
FT00352NR	101.02426	1.111	neg	(S)-3,4-Dihydroxybutyric acid	Hydroxy acids and derivatives	71866090.45	83619527.68	77517714.48	71167374.67	70582112.46	94545568.24	81186147.51	106564772.7	72302430.61	94902599.95	94184151.47	65976323.99	72087490.37	100322298.6	65720709.48	72564415.78	68893707.35	74822331.45	98289743.81	77642100.48	93166839.13
FT02119PR	169.09728	0.622	pos	Pyridoxylamine	Pyridines and derivatives	4194836.29	4407167.19	5406016.46	5084075.26	3888578.01	6846802.58	4276802.6	5414278.78	4681436.77	6403793.02	6836375.71	5358948.26	1279953.86	4677321.15	4647941.66	4264928.72	4220564.41	4676708.65	4149094.36	3595650.05	4976083.25
FT06197PR	276.15576	2.051	pos	Ser-Ile-Gly	Carboxylic acids and derivatives	15585919.86	12226730.65	11241502.2	19203054.01	25843214.43	22658186.41	8671296.72	10793223.43	6893261.02	9821947.01	6616083.04	6093402.01	15298959.91	15828200.09	17706874.48	11669794.54	15166045.06	10467733.01	20534922.83	15798111.42	17723480.28
FT07788PR	302.20717	3.757	pos	Leu-Leu-Gly	Carboxylic acids and derivatives	168110855.4	178144957.5	184121450.1	190693738.8	127401092.6	234608659.7	206539054.5	173219749.5	174801864.1	142651110.9	122861044.9	25175983.9	188202693.3	159821216	203023384.3	175829323.1	169289962	120077323.1	133285868.5	182035857.4	208913678.4
FT04480NR	311.22283	8.448	neg	8-nonylenic acid	Fatty Acyls	1335996.5	1302937.05	1278720.39	1782918.28	1381599.71	1974299.09	729528.5	953278.7	873199.08	825137.46	698766.26	895589.32	976948.9	1004036.42	1334256.68	1459155.3	1401934.41	1242353.1	1711053.46	1103524.45	1132487.46
FT10537PR	348.27411	8.347	pos	9S,10R,13S-trihydroxyoctadec-11E-enoic acid	Fatty Acyls	71049242.66	60911910.89	76047318.25	166584242.4	137118017.8	209260478.2	26315399.33	34645190.46	24579530.64	14665967.1	14255768.32	15678924.42	47386912.7	44279460.56	53109012.87	71081843.57	69716850.37	69470279.49	78924074.78	65146204.63	75152992.68
FT01809PR	151.07527	7.152	pos	3,4-Dimethylbenzoic acid	Benzene and substituted derivatives	10915422.86	10990510.91	9959781.64	12902800.5	12640426.09	14384981.64	6725805.06	6094735.73	5596549.5	4770430.62	5674891.06	2311683.19	7225295.75	8603269.47	10325131.69	10989057.48	13011111.73	11672978.03	13814335.85	19190778.24	10859542.01
FT10338PR	345.21292	3.379	pos	Gln-Val-Val	Carboxylic acids and derivatives	271764137.6	282577602.5	252866083.8	267889769.9	236746640.3	313226927.9	237998257.9	242964192.2	246005378.8	215032725.8	206317444.9	215754065.9	261649251.8	273866526.1	256063491.9	268374256.1	288662021.2	236099057.2	315054109.4	197651097.5	285022499.2
FT06774PR	285.22103	10.581	pos	Yucalexin A16	Prenol lipids	3801308.38	3901570.4	3357127.19	3070442.05	3285023.85	3776599.14	5301164.55	6061717.46	5496397.72	3494229.3	2817137.06	2621851.28	7056338.16	6280850.57	6523674	852916.92	1039937.25	812755.49	1050815.32	882975.55	964426.42
FT05506NR	341.19697	6.085	neg	2,3-Dinor-6,15-dioxo-13,14-dihydroprostaglandin F1alpha	Unclassified	2663651.48	2354209.36	2402159.44	5693237.41	6219558.17	7838680.25	442562.91	963236.25	399183.32	610661.71	667680.83	695933.37	819072.05	1147972.78	864906.12	2010331.16	1859375.21	2168326.13	3137497.54	2742606.73	3622136.98
FT10623PR	350.17075	4.063	pos	Pro-Phe-Ser	Carboxylic acids and derivatives	522699783	521639502.7	519492901.5	696224470.4	697702871.2	691867155.3	493106510.5	494981026.5	458333685.1	433368264.5	396877135.8	371243905.3	490035009.9	477757825.7	488529949.1	551124343.3	585469767.1	567786379	378598289.6	348020398.2	383712027.5
FT07037NR	381.22798	6.336	neg	MG(5-iso PGF2VI/0:0/0:0)	Fatty Acyls	1497890.26	1098029.42	1292745.89	1648358.62	2167862.23	2137613.51	1796117.91	2119144.55	1447839.6	1510871.74	1368691.88	1272797.22	1695294.89	1824316.03	1779976.09	102263.12	25929.8	165757.78	122464.69	80179.34	77008.74
FT02147PR	171.11266	4.493	pos	(3xi,6xi)-Cyclo(alanylvalyl)	Carboxylic acids and derivatives	31600956.85	28463175.83	25931351.67	26604989.54	25228416.56	27866877.64	31892829.76	32951529.17	31550855.95	19548283.12	21760890.3	18632043.64	29769922.22	31018289.06	29922701.53	32101922.11	34762428.16	34652504.61	26680022.27	28069166.53	20302991.48
FT08981PR	322.17592	4.297	pos	Val-Gly-Phe	Carboxylic acids and derivatives	183808386.2	174261363.6	158627354.3	226698405.6	203687377.7	209029936.1	168568459.3	177157276.3	190278821.3	115235401.8	133997567.5	117985636.9	195681330.3	186874661.8	195100934.7	161318275.9	173976746	171270150.8	175000461.2	154784650.7	41210741.76
FT01289NR	159.10252	5.918	neg	(S)-3-hydroxyoctanoic acid	Hydroxy acids and derivatives	23832059.16	23168240.78	22816104.36	32351190.77	31756656.59	36857136.27	16471114.15	17959305.16	16486653.4	14924832.85	14635958.07	14149765.66	13739326.27	15549845.03	16315681.15	25173330.81	26931902.7	25732603.11	31887687.99	32290957.14	33319475.01
FT01530NR	173.11819	7.637	neg	3,5-Dimethylcyclohexanol	Organooxygen compounds	1892033.62	1892490.36	2061892.46	2543160.59	2561837.93	2886107.05	2060135.21	1917494.3	1741037.15	2245050.6	1038005.39	1677066.21	1397217.68	1946096.18	2021645.83	2416657.92	2449381.41	2066238.45	2071971.3	1702968.03	2004989.31
FT01582PR	136.07561	1.12	pos	Octopamine	Phenols	58538062.74	57742837.3	61992142.15	48059902.39	57405463.49	74236344.57	61692477.74	78378010.9	57296484.15	67372189.94	72445474.92	69525972.64	59284318.64	68069420.2	59969328.85	51259875.68	58590734.02	55141334.52	58180599.06	56217322.94	53348991.46
FT03832NR	291.16022	10.504	neg	Acetylbalchanolide	Prenol lipids	637100.88	783273.78	808383.56	608355.89	684833.3	717532.49	749847.76	670463.42	731665.32	710777.63	781365.44	713764.64	731408.69	761809.59	1028005.92	618592.61	708305.44	659162.43	657733.67	675994.06	668524.05
FT03705NR	285.20702	8.745	neg	Auberganol	Prenol lipids	11522315.11	11459006.87	11586151.27	42193726.65	29819037.03	50245299.96	9426246.1	6279857.45	4679045.02	2114035.65	2283424.78	2060696.65	10006936.47	5815450.2	11043983.16	15142875.27	10966692.63	8140097.26	7735778.63	9463891.73	8735365.93
FT04379NR	307.19142	7.338	neg	6,9R,10S-trihydroxy-7E12Z,15Z-octadecatrienoic acid	Fatty Acyls	3782596.43	3487298.89	3518048.51	7656242.53	7693765.42	8692162.34	802876.97	868277.45	733717.88	1004410.6	1033491.94	979389.6	1293368.99	1268577.89	1575815.51	5084642.71	5306972.02	5003861.89	6118644.81	5772891.11	6151417.67
FT10600NR	489.27058	5.757	neg	glas#20	Fatty Acyls	1747024.89	2079387.93	2585479.06	2080861.35	3252460.81	3884162.83	1681270.83	2130315.16	1180014.81	664433.75	1018885.1	751955.93	2130891.3	2760728.65	2593310.9	1849360.42	1567234.94	2036724.97	2001221.19	1846969.23	1967300.8
FT11760PR	369.11791	4.982	pos	3-O-Caffeoyl-1-O-methylquinic acid	Organooxygen compounds	5367137.32	6231371.61	5879795.54	9584499.24	11898486.34	10500528.96	23259152.61	16723549.54	23305177.54	3875810.58	3418585.48	2897070.1	4572718.39	6932073.14	6052446	3383232.2	3845436.05	3457848.07	974.95	974.95	974.95
FT01005PR	109.10135	8.262	pos	6-Methyl-5-hepten-2-one	Organooxygen compounds	52075256.58	36539540.65	52848407.54	112758568.2	76616042.01	126522833	24148933.26	23838814.47	27819180.9	22697243.4	23740825.81	17613221.01	29051055.03	34909756.46	29982626.79	36383261.81	42655790.91	37917156.44	49928560.1	36092466.55	44917290.78
FT19358PR	592.32196	5.513	pos	PC(0:0/PGE2)	Fatty Acyls	8970051.39	9815057.79	7614450.97	11103321.01	9004034.04	9315562.08	6818399.89	9013748.79	6430707.04	5417977.12	5674514.47	4971604.13	9475973.56	8521274.86	8667403.89	12676128.68	16084259.76	12440696.47	11321263.03	9281837.67	15812012.58
FT06726PR	284.29454	14.164	pos	6,7-Epoxy-9Z-octadecene	Epoxides	2223010.43	2847201.44	2402823.48	1760961.07	2451353.34	2327369.31	2293133.86	2141494.95	2763151.25	2122968.4	2104434.52	1872247.55	2088636.34	1822709.01	2805758.39	1775753.06	1945625.86	2086166.18	2122663.93	3558478.21	2052903.78
FT08474PR	313.27342	10.437	pos	1-O-(2R-hydroxy-4Z-hexadecenyl)-sn-glycerol	Fatty Acyls	782490.5	923344.85	951795.89	286796.91	253913.23	236541.78	1187369.77	728881.44	1192923.17	641884.11	1268617	536380.94	1091154.15	2442628.35	2377272.84	826795.84	316204.44	255647.86	956779.84	1240514.67	752798.16
FT00452NR	111.00862	1.116	neg	Gamma-delta-Dioxovaleric acid	Keto acids and derivatives	56895473.89	77591716.36	77490734.97	58452640.53	70885730.35	61206383.65	73519066.62	83000135.19	66421714.05	97646969.73	58639704.97	62179612.26	58144244.95	67267371.81	78904543.81	72210539.51	77014171.42	68758119.35	67126774.26	58449298.6	66552097.09
FT11072PR	357.29964	11.561	pos	1,2,3-Trihydroxyhenicos-12-en-4-one	Fatty Acyls	332895.95	346998.85	360319.67	974.95	974.95	974.95	464471.8	164334.8	463314.4	36567.69	314802.12	50836.74	392410.65	931274.45	1086439.16	328635.06	46948.66	59102.44	274121.64	260772.69	113234.81
FT04297NR	303.2175	5.957	neg	Aleuretic Acid	Fatty Acyls	17537476.3	17338277.67	18645045.82	38921188.4	36262429.05	42455496.57	24951897.63	27943097.73	42036937.68	10010232.9	10841737.9	10710227.83	14914831.32	15577829.48	15707752.16	8264824.85	25182014.19	25203163.78	17885596.41	10328360.08	6382611.75
FT10725PR	351.21396	8.043	pos	Auxin a	Prenol lipids	5151880.94	3827860.21	5778252.3	6972867.84	6586857.25	7806514.85	5849416.61	7388528.32	6542788.11	4850141.17	4765402.33	3937543.03	2564669.98	2731623.22	2577494.98	3927449.64	2150631.79	2256847.97	3076788.59	3615202.99	3291896.7
FT13556PR	403.23381	4.616	pos	Val-Val-Trp	Carboxylic acids and derivatives	23361738.51	21789601.73	21573452.61	28781006.31	27226888.37	29919920.83	27289233.92	25768270.21	23346575.92	19921637.04	19899433.73	17130033.34	26852990.76	25784772.99	29804703.91	13607153.86	21715240.01	21888536.4	20837787.73	19526013.8	19881341.8
FT07994PR	305.17211	8.005	pos	Fumagillol	Organooxygen compounds	11160605.75	12409097.53	11334762.62	31310024.99	34507507.93	40238388.83	4425825.99	5471019.2	4495268.41	2279125.7	2003598.98	1990544.66	9770460.92	10178045.43	10968045.96	8049376.24	8301399.88	8472102.67	8634301.28	8475590.25	8668440.33
FT01553NR	174.95598	0.59	neg	Phosphonoacetic acid	Organic phosphonic acids and derivatives	57717427.49	63851689.81	66697343	52779309.4	52898322.01	61077245.44	61719454.94	59684900.11	57019651.64	50428265.16	73485823.08	36358127.64	52923831.25	64470011.16	63782419.17	42787274.67	47603630.34	60169636.65	64890193.27	69892552.23	43908726.9
FT03894NR	293.17583	9.803	neg	4-[3]-ladderane-butanoic acid	Fatty Acyls	5495470.72	5525580.69	6180142.66	4521917.76	5637589.57	4804673.4	4175051.87	5501861.59	4378404.34	4717478.68	4362379.43	4907608.82	4960007.59	4821276.71	4417501.86	4335547.03	4796701.25	4743749.7	4646207.45	5294840.14	4328121.56
FT06155PR	275.20036	9.98	pos	12-oxo-PDA	Fatty Acyls	963193.92	1015153.92	965351.22	3032326.02	3247640.38	3908268.97	277338.82	409161.81	205329.01	107109.4	94300.8	129050.39	598892.41	462853	264075.16	470572.56	675121.14	697728.65	736137.01	729740	819724.84
FT12963PR	391.28386	14.941	pos	Bis(2-ethylhexyl) phthalate	Benzene and substituted derivatives	17638409.98	17760886.05	12910121.07	7447721.01	13633483.91	6756619.75	15378678.76	14797237.03	17262348.01	17716869.74	15584065.04	14310612.29	13098525.45	14832035.28	17215525.58	18018611.75	24313613.72	15978023.23	18078887.7	16153727.25	14169929.31
FT08180PR	308.29443	13.065	pos	Geranylgeraniol	Prenol lipids	1934173.22	1548822.03	1784689.35	834489.39	645652.52	1079731.77	680666.98	700443.16	756140.31	804946.68	836182.41	767905.85	668149.12	1196965.39	1163468.58	815810.94	715770.17	1091074.18	1219273.23	1135495.45	943440.74
FT20642PR	672.52504	13.212	pos	2,3-Dipalmitoyl-S-glycerylcysteine	Carboxylic acids and derivatives	822120.42	659296.98	990025.58	643929.8	1409040.09	946771.39	952154.62	333629.63	970522.61	572650.69	394450.98	462060.92	755151.3	1047987.2	495299.73	426260.41	1047908.51	2530364.33	572157.62	578517.59	556570.95
FT04421NR	309.20717	9.099	neg	7S,8S-DiHOTrE	Fatty Acyls	1782133.71	1495383.26	1517891.8	1683787.74	1351564.86	998431.58	948363.58	1159032.16	2395346.59	1002697.38	1080869.92	1058023.09	797250.45	907158.48	1189570.39	1959497.26	1761235.12	1573881.61	2735543.49	2323393.47	2241789.71
FT01892NR	195.13893	9.626	neg	5-Dodecen-11-olide	Macrolides and analogues	972823.86	974211.66	971681.58	933135.61	810545.78	736663.69	541183.69	669352.64	603027.43	674410.84	360656.33	724435.67	602389.91	688659.43	758627.02	578145.28	761587.83	668565.49	548708.45	657681.08	905426.85
FT04089NR	299.25912	11.707	neg	9-hydroxy Stearic Acid	Fatty Acyls	1690352.12	1616986.54	1626904.27	877184.11	694495.21	1029384.2	903523.59	1261133.8	2115257.72	1230890.2	517357.08	796684.02	1533458.42	1297479.32	1570487.19	1344816.57	1498765.13	536939.55	1236465.64	1238503.46	1947914.74
FT03307NR	269.21214	11.141	neg	10-keto palmitic acid	Fatty Acyls	1587296.09	1711757.29	1787805.92	1381536.08	893078.37	1228365.63	1886385.22	1295746.53	2273322.07	1796150.77	809184.41	863367.3	1164841.51	1319489.55	1493323.83	1623345.05	1402963.41	1177031.28	1169456.26	1044192.58	1641635.71
FT03352NR	271.22785	11.15	neg	15-hydroxy-hexadecanoic acid	Fatty Acyls	1142400.43	1215961.94	1377261.9	1006761.01	988403.23	967010.65	1059779.53	950041.08	1269919.7	969643.76	882687.19	874728.26	1309967.73	1054586.7	1152808.28	973595.82	961777.27	1079783.27	1062663.08	993843.84	1302630.05
FT07737PR	301.21577	8.026	pos	Yucalexin B20	Prenol lipids	3186632.82	2960511.8	3241997.12	3318152.95	4208822.86	4404562.07	1734625.7	2628616.69	1582369.55	4572191.49	4039913.57	4271443.55	5793959.14	6106904.46	6348060	23794.25	129840.92	279089.57	255716.95	974.95	157433.67
FT11154PR	359.18326	4.34	pos	Mycotoxin T 2	Organooxygen compounds	300033579.1	319894072.6	291415482.7	282866046.1	300470542	313628222.6	293137659.5	261577955.1	268144036	343922849.6	358933894.2	325081082.5	288713034.2	273614302.5	277556088.2	329095007.8	398852821.1	341895656.7	389127669.6	402422436.6	343610742.7
FT17910PR	527.28571	5.344	pos	Neuromedin N (1-4)	Carboxylic acids and derivatives	7120005.16	6726731.73	8904211.14	11546889.42	10432098.1	11425866.83	6135933.37	7189546.69	5026287.35	1655467.12	3581751.17	1434283.53	8314726.72	8667401.83	9756496.07	6621803.71	6129525.57	6223914.56	6629260.05	6803388.7	8720903.5
FT06750PR	285.13061	4.989	pos	ascr#12	Organooxygen compounds	4649863.72	8345189.6	8412582.27	9585739.72	11255833.01	10896069.64	7672087.2	10581175.09	7828521.65	5032565.19	4657575.63	4313935.22	10609531.99	6296336.73	4542504.05	13055454.84	13336393.65	11256807.6	7583555.6	9881995.3	8493511.28
FT09005NR	439.12452	5.002	neg	6-Hydroxymusizin 8-O-b-D-glucopyranoside	Organooxygen compounds	2602520.16	2720744.82	2607754.74	974.95	191812.02	203362.85	974.95	974.95	974.95	8916847.45	9188007.44	7805366.94	102085.31	62723	81074.36	2236815.42	2442619.09	2245410.49	5737438.89	6254841.45	5956568.42
FT11305PR	361.17146	1.569	pos	Val-Glu-Asn	Carboxylic acids and derivatives	26154666.7	22394791.04	25797184.67	24408059.04	26985412.85	29764050.22	23612072.76	27849069.63	24033410.56	19789843.21	18180902.57	8511490.83	28449739.64	25810513.09	27409396.15	24636639.22	27749722.47	23585686.04	27103034.52	14731287.93	25560213.76
FT15331PR	445.24181	3.562	pos	Lys-Leu-Tyr	Carboxylic acids and derivatives	19745662.33	31108603.49	30395596.25	9510514.57	13000995.33	8992250.88	30372113.28	16317312.49	35224980.65	21704062.93	25967229.61	31354695.9	24587570.89	24218618.88	34063910.31	34730745.14	30274784.19	25647839.72	33014205.01	29892686.65	16283164.95
FT04479NR	311.22265	8.246	neg	12,13,15-trihydroxy-9E-octadecenoic acid	Fatty Acyls	2189955.11	1377977.93	2384832.25	2852535.8	3178830.35	5322235.82	1021672.77	931464.86	1039900.81	982017.36	594425.32	503303.2	1207605.67	1149208.45	1194525.73	1600584.14	2566303.44	2200580.12	3576465.3	2316029.73	1741013.05
FT04939NR	325.20198	6.937	neg	delta10-13-PhytoF	Fatty Acyls	6645209.19	6682293.43	6716549.63	10804785.49	10458358	12270599	6450933.68	7857981.22	6080404.64	5455394.47	2972009.02	3196642.25	5056558.89	5805441.11	6039863.6	7234158.47	26283927.52	21444811.9	6941600.13	6005617.03	6662316.59
FT17089PR	497.34442	10.968	pos	bhos#36	Fatty Acyls	1955177.08	1379586.06	2074377.27	1019340.35	1107588.62	1366878.69	42091.45	1107525.14	974.95	1366363.16	1537982.86	2260349.44	1077689.99	1805286.64	2658302.6	1959782.2	1862700.21	2208480.28	4325745.07	4419561.36	4103828.3
FT05179NR	331.14109	3.912	neg	Glutaminyltryptophan	Carboxylic acids and derivatives	11592866.66	12000828.16	12441754.59	12884274.7	13283878.18	12594210.16	12171612.84	13717128.23	11286188.48	8605741.19	9287789.25	9187946.9	14015080.24	13304621.69	14586862.45	12341713.26	12709124.78	13094837.57	11313129.58	11097385.87	11166730.2
FT12501PR	381.26079	10.06	pos	9,13-dihydroxy-12-ethoxy-10-octadecenoic acid	Fatty Acyls	13809736.15	15387109.65	14640692.33	52896034.44	55763483.54	58124136.95	6732079.82	6419875.51	5434052.51	1066355.92	933772.33	1043947	6415460.31	6467935.27	7385473.63	8558968.29	7885225.16	9901654.62	7402197	7791688.36	8032429.12
FT04088NR	299.25903	11.964	neg	DL-11-hydroxy stearic acid	Fatty Acyls	1094532.12	926967.12	1005695.1	782341.27	666130.8	789369.56	1043539.41	573026.01	1198258.59	739269.29	404984.49	604914.71	935009.53	797225.49	908609.62	927119.29	838250.77	552421.15	557833.71	820996.26	893116.3
FT10388PR	346.19709	3.73	pos	Val-Glu-Val	Carboxylic acids and derivatives	58776094.58	61813288.15	59974469.11	50032282.65	51073605.43	67852934.78	60224257.55	54224007.06	49823499.38	39346060.21	47185714.68	41770076.07	57078599.92	55141437.09	54709376.98	55627757.65	58042709.22	56712316.51	62682188.19	53926462.51	54974185.84
FT15215PR	442.23356	4.537	pos	Phe-Leu-Tyr	Carboxylic acids and derivatives	121244969.6	98565161.87	110669478.3	139971411.2	142953031.2	154595600.9	109466704.9	109480351.4	103719527	84015675.45	93462201.56	84105625.93	128653799.2	137574130.7	138062208.5	106197561	108978909.7	110253567.5	123471229.7	122423885.5	130683278.4
FT08742PR	318.16568	2.029	pos	Ala-Val-Glu	Carboxylic acids and derivatives	34210230.83	31332934.61	23693080.51	48093689.27	34959245.23	50770377.61	34283880.47	31353448.62	32119642.74	28172361.02	23872944.06	23042675.02	30977233.13	37164167.41	42353379.19	26409583.86	32092892.36	33765125.69	32319704.43	24836067.08	27915398.21
FT04023NR	297.24333	10.92	neg	Ricinoleic acid	Fatty Acyls	1262398.77	1477085.11	1469386.07	1063237.13	878270.88	741093.93	1457610.19	1196373.16	1599674.72	978965.58	1291336.66	1111306.78	1411087.59	1919384.42	2098907.08	1475897.48	1316302.14	1293894.94	1336121.47	3758012.45	1466414.47
FT01188NR	149.02761	3.573	neg	2-Hydroxy-4-(methylthio)butanoic acid	Fatty Acyls	20280025.93	17449537.08	23074120.17	15861601.21	16448233.38	17063993.33	31616629.24	18937669.8	31264842.79	20589459.89	26787850.43	27198452.52	19211992.72	32484030.74	19514983.61	41788804.04	43287069.13	22952921.91	25204973.61	27187045.88	46403692.51
FT02407NR	227.20148	12.377	neg	Myristic acid	Fatty Acyls	264392.12	249622.52	350139.53	50995.18	67479.65	111911.06	261274.71	137121.74	205770.05	263994.29	429646.4	184635.44	564345.03	635698.93	835102.89	140313.83	86183.99	436023.21	116489.23	187222.88	67806.2
FT01592PR	137.04567	1.357	pos	Hypoxanthine	Imidazopyrimidines	26593605.55	25548136.13	28917771.19	17000619.02	19785816.44	20239413.74	33158548.52	33691183.35	31055040.5	23779824.65	25208111.45	21197694.17	22107250.42	28255230.04	30043010.47	28337010.76	33048638.19	29010037.01	29821163.79	27039111.17	30272257.94
FT02763NR	243.19638	11.199	neg	2-Hydroxymyristic acid	Fatty Acyls	871670.53	874715.54	974850.88	911144.9	1027805.32	1120096.8	992208.74	1075140.8	1134244.67	930292.17	824283.92	747153.88	871324.38	961769.29	1087682.93	833496.37	1005475.58	1166636.15	975906.58	874847.7	960626.35
FT03348NR	271.22782	11.859	neg	Kerrolic acid	Fatty Acyls	2646302.22	2938595.22	2969198.4	1998217.14	2261250.48	2421309.85	2928708.31	2449835.64	3058425.53	2678366.4	2681808.96	2233234.96	3516797.31	2727334.96	3400197.91	2761235.35	2597815.71	2736562.48	2732973	2878238.81	3085740.13
FT02356NR	223.1339	8.615	neg	13-Oxo-9,11-tridecadienoic acid	Fatty Acyls	1268648.19	1468687.99	1253569.92	1360640.1	1497077.09	1348581.46	1116404.69	1176563.4	1383887.35	1262519.85	972151.48	954743.56	1615612.95	1000279.11	1024824.88	1131223.68	1116729.97	1079442.53	1217043.5	1438009.9	1354722.77
FT10161PR	342.20197	4.808	pos	Asp-Leu-Leu	Carboxylic acids and derivatives	67910056.5	68346321.91	69995542.76	66111135.1	73108458.46	84354006.74	66268876.58	73116810.46	55331602.77	50747315.28	48320536.55	44827400.82	60488654.3	62788876.16	63755060.54	61437484.52	71854894.56	62128578.75	66338935.69	68005701.44	67893049.38
FT12111NR	549.16741	0.998	neg	Gentiotriose	Organooxygen compounds	1672609.45	1684009.6	1331947.7	1361715.17	1263179.26	1108991.1	1002261.11	1218678.93	700636.9	1464275.35	2357372.93	1232558.45	694244.79	1520840.34	1775519.83	1412021.03	1744272.71	1082269.17	793507.67	1037297.71	1159285.94
FT02676PR	195.13789	6.735	pos	Cucurbic acid	Fatty Acyls	8442766.41	8690027.66	8074490.01	9529229.91	10646470.75	12110910.91	7232646.21	8400373.36	7407382.94	5508129.74	5101035.05	4249924.65	6318162.9	9408672.42	6127529.47	7135247.08	8929353.09	6317892.2	6187669.45	8835502.8	8078560.22
FT01451NR	165.97893	6.661	neg	2-Mercaptobenzothiazole	Benzothiazoles	968902.64	795114.75	793013.08	691110.59	697049.87	566001.62	723579.93	766879.8	866274.25	848863.76	768967.48	817377.83	649015.01	670784.92	830787.87	850330.87	1012778.53	1104255.38	759642.78	793183.82	645388.68
FT04079NR	299.18622	7.082	neg	8-Hydroxy-4(6)-lactarene-5,14-diol	Organooxygen compounds	29932151.96	36788174.79	37964160.75	35704524.96	66455114.38	56890102.29	27709921.39	31705282.29	28948243.43	13377548.86	14610805.95	11727873.76	29834688.8	22611540.34	17104415.46	36967798.39	39027913.88	37709555.68	38580040.57	37107726.67	35979821.28
FT04971PR	253.14078	5.926	pos	Cladosporacid A	Hydroxy acids and derivatives	5076605.44	5223959.89	5532145.2	9472067.31	10602582.05	12110101.72	2125802.99	2771034.94	1326164.18	972118.03	438184.14	511439.39	3704092.34	3688257.94	3459708.15	3894453	4984323.8	6187820.89	5545063.73	5067454.9	5370398.61
FT03144PR	211.13274	6.668	pos	(-)-12-hydroxy-9,10-dihydrojasmonic acid	Fatty Acyls	20048896.49	18374176.19	22080900.47	25761548.94	30844643.79	27053271.65	8681717.16	10747106.29	7135996.7	9576021.08	7787024.59	6554415.8	12034310.01	13375487.29	12820685.91	25593890.52	27310051.07	30918726.03	31400960.09	31497135.24	32402472.46
FT08709PR	317.21071	8.108	pos	17beta-Hydroxy-17-methylandrost-4-ene-3,11-dione	Steroids and steroid derivatives	1670629.37	1606757.9	1150003.86	1168495.75	2456278.79	2813571.24	3487739.49	4459345.62	3525421.31	657923.84	767873.93	1203730.13	1889733.33	1411882.64	1654122.51	974.95	286305.21	173943.06	974.95	126289.84	974.95
FT07987PR	305.16538	3.806	pos	Gelsemin	Gelsemium alkaloids	44231832.87	42261867.21	37358248.06	46115449.51	38851658.99	43606975.76	42454488.94	38270263.56	41089753.13	52969236.36	45579729.39	45293127.84	30882218.96	36086456.57	34235970.82	49944217.57	54974306.28	49562464.64	31727188.16	28362720.43	31923528.06
FT04298NR	303.21762	8.317	neg	2,15,16-trihydroxy palmitic acid	Fatty Acyls	1454673.07	1136431.66	1016432.3	2445969.54	2169153.42	2269068.65	903966.32	886861.77	779023.91	401446.73	332363.58	338113.94	1523750.23	1402330.29	1471648.96	571074.97	592088.74	707725.91	867698.33	831993.94	627322.52
FT05671PR	267.15647	8.692	pos	Brassylic acid	Fatty Acyls	5095930.7	5264823.06	5643428.27	11057302.19	11818579.82	14317290.63	3252528.97	4137860.08	3528265.89	1230704.45	1424840.28	1340053.88	4882633.92	4410254.53	4521899.7	6058858.01	6976885.11	5497474.85	5723436.39	4881531.67	5607231.75
FT08692PR	317.18153	2.178	pos	Gln-Ile-Gly	Carboxylic acids and derivatives	71435537.3	71550393.85	67358500.08	86817713.73	90253875.07	85625466.36	59881036.69	70589815.47	49169882.97	54920492.38	56502610.05	56539810.98	67634172.58	82785881.87	77613928.63	57174513.74	79442915.54	57276940.03	67130266.03	61372379.1	66411401.57
FT04424NR	309.20714	9.596	neg	15,16-EpODE	Fatty Acyls	3286034.36	2965160.67	4015120.14	11464729.85	10736079.02	12943139.22	619262.13	1343060.89	1083056.37	291078.23	182162.68	313931.6	1650100	2145214.33	1979133.13	1668310.67	1332333.93	1753801.9	247246.3	1978399.66	2113578.67
FT02156NR	213.14954	7.374	neg	12-hydroxy-3Z-dodecenoic acid	Hydroxy acids and derivatives	511790.22	489121.25	398042.11	880108.42	703838.1	597661.05	527193.28	584695.42	546299.5	310350.55	291370.17	267244.64	594941.47	495776.64	483384.83	598631.41	592369.66	569289.69	382652.83	308445.71	287553.99
FT04476NR	311.22272	8.683	neg	9,12,13-TriHOME	Fatty Acyls	1029348.04	992302.32	1078772.42	1115556.93	813771.03	974.95	277100.3	635876.4	551130.1	191239.55	308947.51	297505.56	902241.98	1047886.03	854336	1100262.87	1097298.83	1192751.87	1318124.84	1208626.5	1216483.89
FT13695PR	406.20815	4.01	pos	Tuberonic acid glucoside	Fatty Acyls	594423053.7	546677598.3	577098985.8	684106144.1	651644510.8	653872006.5	650697374.9	599389336.5	594966862.6	455060953.9	517803245.7	443101378.7	683117192.9	607327855.9	551964959.3	577042723.7	657061665.2	549349237.8	576804487.4	554796015.4	568119772.4
FT00681NR	118.02973	5.109	neg	Salicylamide	Phenols	2226052.1	2197198.26	2425606.68	1031742.76	976187.21	1238631.21	1498388.57	1695015.89	2179692.49	1206015.67	989122.28	1334617.8	1058153.23	547836.03	1926707.8	4202806.97	4667444.61	4345199.16	4933492	5441304.14	5517259.42
FT16012NR	873.27376	0.698	neg	Maltopentaose	Organooxygen compounds	2671820.14	2522658.59	3405575.07	3554897.56	4505375.36	4693293.02	2354099	3139523.32	2539803.19	4161421.24	4673281.54	4989487.85	3373600.76	2511711.46	1876737.58	2002453.17	2710082.04	2455602.96	3364703.27	2437544.62	2382740.41
FT07673PR	300.1914	3.657	pos	Leu-Pro-Ala	Carboxylic acids and derivatives	88102782.32	88836442.1	85200781.73	90482382.66	91303172.03	78172152.96	70657943.54	111677751.4	83191828.31	69183283.81	67045305.78	59834367.98	88609908.53	102560850.1	104211656.8	61086526.76	112324699.8	106568848	79746065.76	75996022.07	81001978.1
FT05289PR	259.20141	4.928	pos	Leu-leu-ome	Carboxylic acids and derivatives	558327565.5	604716745.1	565723721.6	712603502.3	756110029.5	750581227.8	521002378.5	630075555.4	485307615	320725873.5	316044693.8	270838235.5	628838927.9	627341086.8	622987430.8	534473726.4	562011139.3	545378015.3	649231629.4	594150689.6	574389453.5
FT12677PR	385.20786	3.48	pos	Val-Ser-Tyr	Carboxylic acids and derivatives	205214187.6	212168759.7	212783787.7	122223809.7	115863616.4	222573095.9	96829589.82	151264414.7	101462637.2	230533515.7	228750141.7	102192638.5	212203831.9	100368786.2	238788523.1	219994191.6	290090449.8	283204878.5	176480036.6	388994018.6	159245798.6
FT04009NR	297.17059	7.802	neg	Piperalol	Organooxygen compounds	2815383.47	3667287.05	2327708.48	8032081.01	7800387.69	9997275.59	611670.67	642540.51	656915.99	508363.76	460187.31	432112.21	773785.67	962688.58	916238.08	3142564.94	3726869.19	2434024.84	2947656.48	2454579.33	2872033.29
FT09930PR	338.17068	3.54	pos	Phe-Ala-Thr	Carboxylic acids and derivatives	106688661.9	108126208.8	107306984.2	125108837.2	130314811.8	129664874.5	114980624	140779229.1	132628147.2	83588448.02	76157962.1	80820393.45	96406449.31	120337527.6	109101479.9	91433185.04	95981862.69	90400299.9	78219548.02	57216290.73	79707729.76
FT10657NR	491.2862	6.272	neg	Dodecyl-beta-D-maltoside	Fatty Acyls	11356116.45	11198021.71	10543823.29	16959350.69	17352978.83	19798232.02	5176789.84	5439616.3	4987827.64	3933732.02	3586985.91	4008453.37	10127388.05	10712303.43	11529286.43	13477658.65	11030697.96	9759150.06	15775247.5	13585485.49	14633521.6
FT08448PR	313.17941	9.881	pos	Athanacalvic acid	Fatty Acyls	7866571.42	6760100.75	5825327.61	8338428.37	7701668.34	9591835	8453660.08	10697219.26	9141976.07	8967548.05	9252612.95	8518609	10939201.31	11331549.17	9740914.06	1400520.67	1394257.3	1304908.59	1146141.5	1000513.53	1093638.28
FT16642PR	482.32392	11.482	pos	PE(0:0/18:0)	Glycerophospholipids	867763.06	1019822.65	866642.32	974.95	63604.77	974.95	1149548.98	490983.71	946600.73	169406.67	1006254.08	210478.87	901984.29	2830392.69	3333984.37	739157.1	128032.86	442458.28	774104.97	1069649.94	766283.67
FT05935NR	351.2177	6.217	neg	Cinncassiol D1	Prenol lipids	1079345.86	823902.24	1174877.41	1044660.84	879835.33	1332691.21	786570.34	900793.83	681655.74	984224.19	1195431	982409.5	653421.14	687891.21	646998.08	1043611.75	1036181.11	940308.74	1149426.42	882272.42	1040889.76
FT14417PR	423.22349	3.352	pos	Tyr-Leu-Gln	Carboxylic acids and derivatives	142119189.4	148277034.4	133241863.6	142810476.2	161187475.4	137823073.8	146036365.5	203743368.7	146533917.5	117197123.5	105855899.3	117075181.2	138924801	167059351	168928399.6	104697969.7	146854215	109622871.9	174343343.3	101462717.6	151408559.9
FT07648NR	399.23645	7.657	neg	ent-12-F2c-IsoP	Fatty Acyls	796875.03	590513.76	776537.43	3003440.92	2734932.64	2656182.1	340766.43	236237.03	295061.02	66541.6	30069.58	95533.83	225470.75	241694.26	340150.97	451208.35	437663.9	365266.04	506683.9	413371.16	295134.84
FT15202PR	442.19695	4.772	pos	Phe-Glu-Phe	Carboxylic acids and derivatives	139842864.2	151303051.4	157507338.7	188146730.9	161081971.7	187055657.2	145464433	172748800.7	137835999	128113692.7	138429387.2	130388220.2	156185542.9	158074854.5	161241502.7	163836444.3	165469239	162344974.5	157050139.7	148612871.8	149174112.5
FT17645PR	518.32396	9.911	pos	PC(18:3/0:0)	Glycerophospholipids	916442.22	822220.6	854662.31	94125.52	974.95	974.95	1063645.85	653806.22	992743.47	641284.28	1964710.51	914493.92	590644.09	1610070.59	1840416.22	1038910.36	381975.03	661241.59	938069.74	1352561.37	1058649.23
FT00460PR	86.09685	1.246	pos	Piperidine	Piperidines	418318708.3	362121393.8	387179922.6	427075631.1	401697467.9	388061855.2	296472870.9	452792994.6	342233839.1	406968311.6	334612048	267487501.8	413471913.5	377053362.5	419326323	381122389.6	386157375.6	382588864.7	288721629	265091153.6	190714878.3
FT04425NR	309.20711	9.387	neg	9H-12(13)-EpODE	Fatty Acyls	942295.6	1378664.35	903711.86	1447285.12	2847701.25	2065940.93	843436.16	1913607.28	871532.61	912877.68	805694.55	1060281.27	828049.67	955190.81	1844986.93	930648.35	976552.51	1745884.69	953453.2	988141.37	1648266.23
FT07514PR	297.24216	10.278	pos	(13S)-13-hydroxyoctadeca-9,11-dienoic acid	Fatty Acyls	1516674.2	1730993.23	1209424.4	2422043.74	1165152.46	1783452.1	661341.28	870795.8	711556.33	643013.81	574004.97	585921.52	1315680.5	972505.74	995612.92	2056484.57	1797884.48	2050276.45	2273372.95	2250221.26	2264947.83
FT09488PR	331.19711	2.777	pos	Gln-Leu-Ala	Carboxylic acids and derivatives	1401511654	994570983.6	1517382135	1505006365	1702929078	1921863395	1194314480	1433630729	1194760317	1242872343	1281225562	1196885291	1493802224	1703777310	1721697503	1115691314	1355174564	1149338244	1264898793	1231141741	1250454883
FT01058NR	143.03485	3.829	neg	5-Hydroxy-4-pentenoic acid d-lactone	Pyrans	9589111.38	9772551.31	10873299.89	10303310.68	7926684.45	7306972.16	11610666.15	15210218.28	13724005.88	6301468.42	9937714.53	10763341.59	10576174.44	14177796.43	12523139.77	11398775.46	12087382.98	9514046	7495324.98	12484935.97	10226303.71
FT05180NR	331.14117	2.967	neg	Tryptophyl-Gamma-glutamate	Carboxylic acids and derivatives	6246655.4	6468878.91	6846544.34	6492460.26	5988722.93	6063635.09	6933093.15	6970471.34	6245622.94	5238352.67	2519573.31	4772621.47	4654591.1	6692319.75	6462645.42	2595841.92	5453861.85	4615105.84	5556769.74	4540495.52	5245672.42
FT13116PR	395.19226	3.477	pos	Gln-Phe-Thr	Carboxylic acids and derivatives	52014353.27	46765201.82	45116279.63	46329497.43	50284081.81	57536127.64	45479011.44	49673219.95	47809890.62	41512818.92	37159366.16	37758956.65	41723824.95	43061135.52	48362413.57	40580303.82	41320631.7	42841832.19	50034062.7	39632360.08	41669745.5
FT04776NR	319.21238	5.309	neg	2-Ethyl-6-hydroxyhexanoic acid	Hydroxy acids and derivatives	69826393.27	68784805.81	72148259.73	145920239.9	145210080.9	161951369.1	61704133.05	65893465.05	58841279.27	17074908.61	16975908.92	17292529.6	67232381.54	68632786.7	68917216.2	59683369.5	57056366.1	59865858.43	40879508.69	37563759.68	45084264.08
FT06253NR	361.22319	5.469	neg	Linusic acid	Fatty Acyls	4314268.13	7111626.37	5817956.68	37317864.94	14358106.69	19795410.06	2026930.09	2377691.58	2277495.44	969835.11	748545.65	853122.96	2442162.91	2869139.14	3583236.53	6219766.98	3479560.11	6087963.92	6748257.28	5985128.15	6084593.72
FT12112NR	549.16725	0.698	neg	Erlose	Organooxygen compounds	21494775.27	22084556.84	20488693.98	20284677.29	26815932.26	25185148.49	18156747.42	22017134.75	13294005.71	17090352.31	23921983.59	19562382.19	24334873.13	18318427.29	22812600.64	18843695.75	15172761.62	18788067	18182453.77	19452219.24	19640805.29
FT02193NR	215.16513	7.91	neg	12-Hydroxydodecanoic acid	Hydroxy acids and derivatives	393537.85	513899.61	430666.84	311343.48	381794.23	667711.68	452981.67	424306.98	434309.72	397398.05	143112.25	264719.98	444109.13	476926.78	365704.37	408002.99	323738.27	239917.96	359124.99	383550.66	303588.88
FT05013NR	327.21753	8.228	neg	oscr#20	Organooxygen compounds	2621790.87	2707763.57	2737245.93	5219495.06	7811467.35	5249656.79	1470996.65	1852633.86	1536952.59	1756908.52	942248.83	1237028.6	1652731.81	1675459.21	1866229.6	8110790.39	2967244.36	2763945.66	3259056.24	2959832.7	2307504.51
FT05324PR	260.16032	2.12	pos	Leucyl-Glutamine	Carboxylic acids and derivatives	60770764.21	59262943.47	61466319.29	73054741.54	70496995.28	74496715.67	43302512.3	54481105.65	49521534.26	32754722.4	43755744.4	31376226.28	55731388.46	62496667.95	48252102.11	47565833.82	57165295.68	45488709.4	47869953.24	43857142.27	40290465.41
FT06903PR	287.23652	10.643	pos	Drostanolone	Steroids and steroid derivatives	681772.79	610572.37	546310.45	584175.36	646984.4	739090.76	1074238.95	1139182.1	962386.21	702449.64	691656.02	481160.38	740216.21	912811.67	716196.47	347565.64	352827.17	372553.04	299764.3	268088.79	251415.67
FT07921PR	304.18658	2.293	pos	Ile-Ala-Thr	Carboxylic acids and derivatives	32084714.67	33161748.95	35052313.84	37093435.67	41443067.52	40936215.88	32721392.31	25904157.13	27041754.5	24532187.9	27145814.18	20826123.3	35468810.55	47391462.92	42147397.58	31512871.53	33883054.03	32444488.81	44958609.49	36399353.21	40117931.89
FT03207NR	263.12879	5.673	neg	Vulgarin	Prenol lipids	1765516.56	1656439.88	1713430.43	1535495.21	1567451.86	1740173.08	1737338.92	2037838.41	1733787.26	1450988.52	1473005.33	1332553.53	1230417.64	1546710.7	1594979.94	1450974.99	1381293.49	1414777.44	3026557.09	2696960.51	2864287.95
FT11158NR	511.29115	8.071	neg	L-Oleandrosyl-oleandolide	Macrolides and analogues	848245.12	1024588.87	1172488.49	741102.58	822069.3	1087578.79	1654645.76	2154342.47	1680395.69	620631.82	504662.26	448567.55	1935912.81	1846801.52	1818919.16	667600.43	589752.18	585107.44	325692.69	305939.22	296990.06
FT03495NR	277.14448	11.093	neg	Monooctyl phthalate	Benzene and substituted derivatives	996811.39	1119247.81	1078625.7	662062.89	702849.21	621148.15	450292.14	677858.81	473002.09	648114.74	1429079.73	796611.06	849932.6	1067679.98	835867.39	714055.82	755399.11	1519893.05	2495344.88	1580455.06	2443688.08
FT17155PR	500.2744	10.305	pos	PE(20:5/0:0)	Glycerophospholipids	1540290.25	2259834.67	2130437.21	59587.95	69860.85	59128.71	2842689.16	1616576.78	3237363.01	768898.17	3709029.85	738343.14	1688326.4	4480947.06	4739145.68	2443703.63	470056.82	1461599.74	2284904.97	3655770.88	1969843.82
FT07738PR	301.21588	8.618	pos	Yucalexin P17	Prenol lipids	2296496.55	2033037.32	1996759.86	2841876.96	2702291.08	3630109.23	1735166.96	1237148.78	1678972.02	3068974.42	3039692.83	2589677.53	3697085.2	3744411.81	3434344.31	145466.53	453327.08	974.95	159022.32	141139	974.95
FT11123PR	358.29479	11.62	pos	N-Palmitoyl Threonine	Carboxylic acids and derivatives	630530.34	514168.64	499580.67	433761.09	401724.71	582203.21	465956.34	550179.82	558843.89	461012.32	444859.01	504663.16	593096.72	484399.7	647911.54	417379.33	371081.41	485240.05	491512.92	496479.52	508468.72
FT18333PR	542.32156	10.207	pos	PC(20:5/0:0)	Glycerophospholipids	8273690.13	4328050.29	6535317.43	974.95	292505.65	974.95	9018425.13	7121160.88	8673634.75	3742144.81	10957194.65	3555400.52	5334160.78	8968056.14	13902176.64	6003329.11	3100875.9	2143047.83	5412188.65	7067997.22	5241583.91
FT05840NR	349.1632	7.642	neg	Carthamoside A1	Fatty Acyls	3115668.93	2415226.56	2861922.38	6705331.91	4913911.15	6584815.6	1410883.4	2583069.21	1459088.89	674550.99	632431.21	1206342.64	2032831.03	2731801.5	2196269.42	3744640.79	4261107.5	2426266.78	4670572.61	1609396.23	4377136.63
FT10568PR	349.19836	6.934	pos	2,3-dinor-11b-PGF2alpha	Fatty Acyls	3951489.05	4683348.53	4060501.08	8945920.1	7432317.66	8053929.84	4640483.81	4496945.42	4458460.15	1071223.36	1957322.56	2407602.27	3764152.77	2671837.05	2571931.37	3676415.44	4440562.73	4493634.36	4844595.06	3193748.17	4387869.33
FT09244PR	327.07779	10.697	pos	TRIPHENYL PHOSPHATE	Organic phosphoric acids and derivatives	1077757.55	980859.49	623215	1032178.53	1161465.86	1184872.94	948256.15	932313.7	805582.83	1188974.88	1132999.83	1290213.12	1347086.66	891183.26	1150202.67	980812.59	816058.76	899638.7	1074025.25	1081934.76	859320.02
FT14416PR	423.2234	4.354	pos	Gln-Tyr-Leu	Carboxylic acids and derivatives	153480579	133861140.8	140358545.9	165406190	163066575	173619849.6	192236202.5	216294992.3	192490271.6	278427358.1	83683773	91196066.12	168054504.9	159844132.5	144124817.4	143701674.4	149951217.8	139954598	121802625.4	96975199.38	131023251.4
FT09783NR	462.20293	4.211	neg	Stallimycin	Organonitrogen compounds	5557983.18	5133592.45	5325766.1	6428541.39	6156937.49	7171854.69	5105990.65	5775238.14	5299099.37	4518492.28	4387188.43	4673960.52	5389018.33	5273946.23	6029613.82	4725050.39	5288009.19	5679992.18	5807080.86	4698706.45	5643748.14
FT12367NR	559.47303	12.916	neg	13-octadecynoic acid	Fatty Acyls	342611.84	322177.86	374875.73	31928.37	13069.31	974.95	306119.88	97769.64	329043.12	249955.17	440398.09	150177.78	582409.04	724717.42	1209793.65	161952.54	218146.39	63906.64	110818.4	231995.29	57520.65
FT05012NR	327.21763	7.796	neg	Corchorifatty acid F	Fatty Acyls	6740858.41	4980770.69	5262253.8	13194537.83	14724968.47	16025331.45	2897198.2	5172004.96	2954767.17	1960593.04	1940270.75	2006402.52	4390092.15	2497924.51	2881466.63	5553278.29	3374851.5	5316376.77	3449579.12	2968862.4	6143374.81
FT01415PR	127.05027	1.456	pos	Thymine	Diazines	18204764.1	19780806.81	16443273.29	12912279.8	15962638.37	16989569.37	21557991	18596805.5	20857937.31	26275002.37	20785506.76	23113946.19	18630029.17	18055768.03	21389487.33	20608151.14	23051640.65	18334727.61	19572875.94	13564873.26	17796608.62
FT08706PR	317.20846	11.108	pos	9-hydroxy-10-Octadecen-12-ynoic acid	Fatty Acyls	2213643.46	1963714.39	1971106.6	2392619.88	2206360.68	2114822.97	1504029.63	1746397.84	1241489.13	2464366.67	2434418.83	1154740.98	1768068.56	1591493.04	2182845.13	1904842.6	3041183.33	2179346.84	2116443.72	2046051.08	2263829.29
FT01242NR	154.97416	0.614	neg	Phosphoglycolic acid	Organic phosphoric acids and derivatives	2096131.94	1297054.63	1808874.29	2038410.32	3013752.31	1574829.03	782006.53	1224343.73	739498.98	7166234.82	2755738.97	3205379.94	555879.87	1115977.42	1626990.62	1212945.25	1665707.05	1323985.17	1962959.12	1308833.46	1450900.4
FT08578PR	315.19514	10.47	pos	9-hydroxy-10E,14Z-octadecadien-12-ynoic acid	Fatty Acyls	211496676.4	232796186.8	209424179.1	186597557.5	215131076.8	208515023.4	192611872.1	251337398.7	210684453.2	194042404.9	213837140.5	191821592	635148670.9	729531990.1	509931365.6	22676650.15	25791361.05	28159727.27	26640593.65	22473851.92	26243197.65
FT04259PR	238.17761	6.403	pos	12-amino-dodecanoic acid	Fatty Acyls	2379370.98	2180521.71	2171822.61	2334948.74	2016316.84	2199833.4	2146405.19	2019933.43	1703548.69	2342949.66	2182411.18	1877014.83	2442065.8	2205305.59	2206793.74	1717662.15	1876716.56	2245984.11	2239393.7	2601827.61	2138705.84
FT10450NR	484.26802	8.66	neg	PC(12:0/0:0)	Glycerophospholipids	69552.97	84507.68	96585.59	974.95	974.95	974.95	54970.6	37635.54	60714.96	312716.59	353377.18	303378.66	14408.52	38365.09	22783.15	38058.62	50752.31	23397.02	66507.26	81375.88	66147.43
FT07033NR	381.22583	9.896	neg	PGB1	Fatty Acyls	1315969.07	1055769.15	1084394.24	1255659.42	1222144.81	1368888.99	743749.63	761108.72	695693.47	866488.57	711795.85	720000.75	699956.78	746554.19	751276.97	1412777.56	1141677.21	1087118.91	1683037.89	1720172.11	1755723.3
FT03287NR	269.08184	6.592	neg	4,4',alpha-Trihydroxy-2'-methoxydihydrochalcone	Linear 1,3-diarylpropanoids	856056.88	738298.81	732777.23	465750.9	413435.35	481587.64	862440.81	871297.17	959238.17	1166024.02	1393972.99	917646.57	728456.31	421030.91	972771.34	695993.87	1004714.36	830358.69	309127.25	798061.68	91859.83
FT08086NR	411.20564	7.95	neg	11-dehydro-TXB3	Fatty Acyls	383104.6	487299.46	616422.69	996459.97	212230.21	258255.18	281191.25	600113.58	245518.94	449524.72	974.95	808938.61	589710.85	90108.71	80932.19	993853.23	1397576.11	544779.96	101962.22	9959.64	148902.25
FT13887PR	410.20852	4.92	pos	Ile-Met-Phe	Carboxylic acids and derivatives	74345094.98	96310231.09	98137138.23	97265752.97	112430767.2	118729450.5	89862322.26	87098940.6	79459235.86	70560408.21	77354425.43	68935095.62	109961577.3	99564349.07	94686180.86	80383559.64	77124945.68	74404638.84	105777520.2	99573481.51	212863774.9
FT08469PR	313.23704	9.93	pos	9-hydroxy-10-oxo-12Z-octadecenoic acid	Fatty Acyls	1881305.89	1719225	2272910.24	2250630.78	1651802.88	1653854.85	1799633.38	2638925.18	1937422.97	1346137.55	1578549.98	1763666.52	2475493.2	3034755.2	2838870.24	2653196.95	2285707.13	2021213.34	1819491.3	1429762.28	1674111.64
FT07030PR	289.21596	9.93	pos	Dehydroepiandrosterone	Steroids and steroid derivatives	681167.53	814572.03	922346.39	750430.35	660165.51	726624.92	1342534.44	1502065.57	1072310.66	1097181.42	998238.86	980668.08	1006438.33	1253636.79	1136891.23	242179.76	274380.98	250195.08	68198.96	266528.22	201917.43
FT05116PR	256.2632	14.179	pos	Muscone	Organooxygen compounds	11337804.14	10374978.06	11988121.2	1195056.41	2175066.92	4733638.28	4192750.57	2306204.64	3400835.11	2956312.27	2980453.34	2321172.86	1984479.6	1692295.56	2072681.97	1700938.15	1670340.73	5254249.1	2008214.51	2327504.46	1823532.71
FT08450PR	313.17958	10.406	pos	Bolekolic acid	Fatty Acyls	1379361.15	1405116.62	1264583.14	1003481.05	1226836.72	2118335.08	1321858.6	1877299.6	1122315.55	934378.42	1428112.33	956543.67	2364734.29	2244741.4	2818294.22	185329.87	166919.93	123047.67	269502.5	144902.69	974.95
FT03251PR	214.21638	10.716	pos	2-Methylcyclododecanone	Organooxygen compounds	971225.5	1003267.27	546328.35	772468.08	631397.09	678470.8	534597.25	852693.02	659486.38	913530.18	435222.41	680633.87	1057956.81	528836.8	258900.37	326621.11	245711.77	816332.05	1961870.85	723858.08	1749528.5
FT00899NR	133.01413	1.244	neg	Pyruvic acid	Keto acids and derivatives	25376679.43	26147959.64	28006584.15	17660174.04	29405099.5	25693059.98	19969606.35	25908762.02	20100244.78	31303938.91	29890456.95	12237313.98	27986521.33	22783033.66	24837569.34	27783451.28	19707430.94	10890800.84	24793067.32	29889814.19	18279060.65
FT07901PR	304.13234	2.35	pos	Cys-Val-Thr	Carboxylic acids and derivatives	11860645.65	13400483.5	12120197.14	15933304.64	17345255.34	14189167.51	13617039.96	13861208.19	11680827.04	9671163.61	7326197.44	6438114.4	11896897.67	15641622.19	14495420.76	12128517.45	14819379.37	12123714.42	14443733.39	13241671.44	12884644.25
FT05594NR	343.21245	6.92	neg	bhos#20	Organooxygen compounds	3914341.61	4255691.97	3807612.17	10625799.88	8807134.47	12242009.83	1499518.2	1868432.1	1606308.54	576546.06	552640.49	685098.33	1163423.49	1646127.19	1549906.05	3952417.05	4179768.04	3584614.62	4857249.51	2982087.26	5021516.13
FT13334NR	606.07472	0.885	neg	Uridine diphosphate-N-acetylgalactosamine	Pyrimidine nucleotides	9100432.47	6441913.96	7542001.21	4139405.29	1334593.61	5226813.6	6132956.94	10500539.05	8981798.29	2966593.07	4540495.95	4425255.02	9625141.37	9356398.3	7130794.07	7400671.89	9941176.67	8220531.13	11180394.01	9089141.8	11316341.7
FT03388NR	273.1569	0.603	neg	Glutaminyllysine	Carboxylic acids and derivatives	215312.85	238143.43	241900.88	277796.82	432305.14	392481.63	141572.66	270255.83	161291.54	287230.49	271411.77	184530.56	195869.01	184335.97	318195.55	90383.55	185236.57	120353.85	268853.37	67130.88	191068.82
FT14241PR	419.18249	11.025	pos	[6]-Gingerdiol 3,5-diacetate	Fatty Acyls	812789.79	775733.94	700432.88	933959.02	311344.61	1160232.01	800581.05	646516.83	820931.02	685133.17	603573.07	582032.09	1282920	521491.45	675960.65	584198.32	433192.23	601910.44	412742.77	1117922.5	580551.67
FT17564PR	515.28255	6.269	pos	Cinncassiol D4 2-glucoside	Prenol lipids	5571366.35	3827933.7	4663550.98	7297898.61	6785212.33	10359856.73	2373005	1309907.21	1457991.76	1482392.91	743622.8	1769906.28	5033866.51	4821253.63	5403377.64	4601568.42	6110363.68	3773574.47	10355172.74	5390935.33	7476239.75
FT09230PR	326.23225	10.824	pos	Dihydrocapsiate	Phenols	337159.78	318319.55	282220.29	570850.64	501203.38	727195.81	82054.03	122702.4	35345.48	974.95	30444.31	24202.5	119633.88	38744.63	58529.49	421799.03	552980.77	462284.75	216170.59	382857.53	171590.52
FT02059NR	206.04574	3.307	neg	3-Hydroxyquinolin-2(1h)-One	Quinolines and derivatives	12469965.46	15568817.89	13205777.93	15117606.49	13945988.55	7093768.07	28142078.89	29975908.28	23058729.37	18997424.58	17824024.62	17235837.48	5020403.61	6479866.31	5009807.08	863509.46	11163214.42	11095546.62	3449942.51	5680991.43	4805272.64
FT03838NR	291.19646	10.643	neg	2-(2Z-octentyl)-4Z-decene-1,10-dioic acid	Fatty Acyls	353586.33	393709.78	276232.6	515954.23	320897.15	528459.1	245732.26	243229	172174.27	185944.63	149482.49	128888.34	280627.2	242895.25	293561.39	402758.97	409560.87	398963.71	378508.03	400070.57	333676.39
FT06772PR	285.20579	7.751	pos	9-hydroxy-hexadecan-1,16-dioic acid	Fatty Acyls	3619465.78	3660332.24	2281792.5	5090255.23	4059485.95	8070355.94	2533614.32	2050581.53	2114839.85	1877287.44	2091371.41	1882055.65	2784888.06	3315080.69	2367555.82	4511038.76	5972721.79	4192656.18	4534125.16	4589363.6	4623732.2
FT10167PR	342.2133	3.969	pos	L-Prolinamide, 5-oxo-L-prolyl-L-norvalyl-	Carboxylic acids and derivatives	709542748.3	682303592.9	720589668	769719236.4	806346653.9	784282968.9	616461467.4	563570066.5	610376533.7	1360752596	1243429943	1203430406	447703518.5	545207977.9	533562876.3	671531695.7	654352039.7	664744356.2	713421036.6	595811734.9	670487038.3
FT11046PR	357.2033	10.583	pos	5,6-Ep-15S-HETE	Fatty Acyls	6502794.94	6537426.05	5972376.87	401716.23	338187.87	642466.98	19753296.79	23406300.69	20683566.84	11570651.37	8420265.61	8646130.4	7930944.36	7486527.23	7787540.55	974.95	25559.5	974.95	849935.09	725302.68	678074.48
FT06902PR	287.23679	10.23	pos	Ximaosarcophytol B	Prenol lipids	1096967.56	823810.91	1089495.03	814941.26	1049184.69	1479204.58	1367052.89	2143597.4	1640730.27	1213756.82	1027790.69	1328155.45	1239945.41	1607225.75	1164966.81	592262.62	619327.52	1120113.58	822941.59	679789.11	151249.18
FT01463PR	130.06502	4.714	pos	Indole-3-carbinol	Indoles and derivatives	23948386.76	26429701.3	24579642.4	28443397.17	24381204.51	31119615.49	22415250.54	26790388.48	24383465.2	25746668.74	25635480.19	22414668.77	26056445.82	26894223.71	30692156.29	23803892.52	27236416.16	23895503.79	23432590.51	20594475.54	14924223.4
FT04276PR	239.12441	0.608	pos	D-N-Acetylgalactosamine	Organooxygen compounds	17352275.44	17832875.24	24374922.73	17408642.41	18913602.63	28256482.94	12465639.32	16913639.8	12501973.68	24563663.63	22215567.13	20097287.01	15262669.83	19531706.63	21061003.71	20403998.06	20935623.92	21094088.79	16640652.44	16232735.35	19283522.49
FT08763NR	431.19347	4.279	neg	Glu-Trp-Val	Carboxylic acids and derivatives	11894574.05	11682499.27	10793885.51	10105478.52	9441184.65	11017658.2	11113605.9	10841710.77	10853619.56	8731327.23	7955993.4	7931172.14	14034859.73	14562666.98	14065973.93	11939833.68	10919878.31	10921664.63	14884247.88	14044696.09	12921046.05
FT13759PR	407.2648	3.976	pos	Phe-Ile-Lys	Carboxylic acids and derivatives	41470860.59	43992349.74	62368069.63	64132855.55	60725721.89	76242787.71	33795745.92	60128452.55	38462379.8	34255678.79	29399533.04	8485372.03	49189352.23	70330539.51	68614769.65	54628805.65	58841247.52	37965443.73	65820788.82	39518115.78	66397436.77
FT08147NR	413.21555	5.735	neg	20-hydroxy-PGD2	Fatty Acyls	84532139.41	83504635.17	83913879.87	108938340.8	109020322.8	148549527.1	58182244.56	77674697.85	58260279.65	26911247.9	26857704.2	26560292.7	80271483.62	81577309.91	79160526.69	73770517.34	75341268.01	73286264.9	65141670.1	61714759.92	63325522.91
FT09759NR	461.24051	4.594	neg	Citronellyl beta-sophoroside	Prenol lipids	178367364.2	181366253.4	177625051.5	172348974.5	160616479.5	175550294.3	207409194	224170481.2	203657081.8	143358293.4	145743599.5	139584184.8	235340840.8	226763320.1	218255036.1	183296412.7	179575276.4	181746530.7	210485708.3	188713380.2	213910040.6
FT03077NR	257.21215	11.341	neg	Myristaldehyde	Fatty Acyls	683756.69	612851.73	714194.9	552096.02	567485.22	626695.84	788641.13	608177.67	695959.16	616959.26	419075.04	415297.16	532450.21	757114.21	580273.74	651987.48	684326.57	647132.11	634525.47	710924	736625.54
FT13236PR	397.2052	3.256	pos	Tyr-Pro-Thr	Carboxylic acids and derivatives	16262259.98	15832124.37	12275747.28	16944054.73	17877220.6	21156482.87	14074155.62	15944859.97	18081580.14	17555916.89	16608466.26	13783709.11	12960708.61	12623709.88	12751963.28	16967115.6	17594508.14	16617690.92	16086994.45	13659587.66	13934854.68
FT07036NR	381.22827	8.658	neg	11-deoxy-PGE2	Fatty Acyls	194996.69	156383.65	174870.5	442719.78	428846.1	592289.75	153151.55	206920.12	143033.16	93787.53	62854.4	86842.43	288423.87	361974.99	335694.91	974.95	11473.64	974.95	7633.62	7678.62	8049.43
FT02395NR	227.10368	3.349	neg	L-beta-aspartyl-L-leucine	Peptidomimetics	25459097.88	24834327.71	21643617.95	25518739.71	21424840.98	11749505.98	23659420.45	14887009.64	23914173.17	12761780.89	21046508.37	17576676.4	11619579.79	21650706.12	20943946.63	14038721.24	27656171.66	22208897.2	26829696.44	14000884.93	27413426.31
FT08455PR	313.21184	8.108	pos	Androstenediol	Steroids and steroid derivatives	2944564.79	2439054.8	2872345.76	2070305.04	2238490.93	3034258.71	3397598.56	4156998.95	3705369.69	2032977.54	2118726.87	1958194.34	3147648.79	2861903.02	3455767.81	3520267.96	3485471.3	3312429.91	2769188.62	2757479.6	2836467.54
FT03561NR	279.23276	13.164	neg	16:2(2E,4E)(4Me,6Me[S])	Fatty Acyls	827155.9	929741.72	722846.28	185269.56	285244.11	945012.66	470666.4	293096.03	585970.92	347110.06	707312.57	162063.89	1349679.72	1087388.08	1684054.09	671450.01	380877.38	4164670.58	122666.8	733351.23	235464.59
FT08956PR	321.31466	15.122	pos	5Z-docosenoic acid	Fatty Acyls	1640859.76	1175741.29	1102536.47	613160.15	597010.61	813751	746567.71	1079865.19	631986.03	565006.4	732575.46	541855.49	765166.23	947464.27	484810.2	1166686.81	846617.34	765431.62	825314.24	947416.03	685888.58
FT02191NR	215.16512	9.828	neg	3-Hydroxydodecanoic acid	Hydroxy acids and derivatives	770661.5	736379.33	991844.27	658128.52	734822.78	782851.78	670725.86	739624.32	835571.59	640378.34	586462.4	563443.98	732267.09	668156.61	681298.33	692925.2	992749.33	807146.5	683879.49	736123.76	762538.15
FT13222PR	397.1701	1.875	pos	Ile-Glu-Asn	Carboxylic acids and derivatives	14378231.18	12594513.9	13865059.62	11636393.51	11729093.35	16376540.9	10727434.54	14809344.68	12655947.31	9477121.65	11764894.58	9406430.14	15933368	15563271.48	17433593.8	12833606.88	15454399.01	13792995.68	14273233.33	15510367.72	16493884.62
FT04767NR	319.15487	6.857	neg	3a-Methyl-2,3,4,5,5a,10,10a,10b-octahydro-1H-cyclopenta[a]fluorene-2,3,7-triol	Fluorenes	701619.29	604009.32	687479.79	442066.17	453319.48	558100.97	969333.33	1272180.78	1022656.03	698169.31	713235.85	506630.84	280560.39	160722.62	309122.63	885411.69	990048.11	860055.52	717160.68	758720.22	658840.03
FT08009PR	305.2108	10.079	pos	(S)-[8]-Gingerol	Phenols	1823061.68	1701346.77	2034787.97	1595410.3	1720349.89	1822179.24	5503322.61	5686378.71	5347545.55	2899415.41	2815504.27	2731134.58	939153.91	939271.17	1048090.88	160838.63	199328.37	424424.18	435174.84	382795.85	391905.59
FT01562PR	135.0804	6.479	pos	Cinnamyl alcohol	Cinnamyl alcohols	14992605.35	12456303.05	12759041.34	15347608.44	15986900.1	19218856.48	11935229.42	11816814.23	12339135.11	9248853.51	5804894.98	7679420.94	14236252.37	16083189.22	17272891.67	17015495.06	15119385.19	16621789.52	13757235.41	13774027	16651708.54
FT15414PR	447.22676	4.233	pos	Tyr-Thr-Phe	Carboxylic acids and derivatives	60477688.49	60061829.52	57576316.02	70029810.5	69414279.06	78618085.29	36668810.26	46627888.24	37040385.58	47192845.34	48365788.69	48107478.01	82156909.45	88568135.94	88673639.59	29880227.08	32349682.28	26862777.49	44990268.05	28722353.79	48836150.46
FT11544NR	525.30412	4.627	neg	Ecdysterone	Steroids and steroid derivatives	41521185.44	37479670.42	41655327.03	50705187.22	41250769	38992624.84	35357880.53	33941274.48	29727263.95	60544120.95	59914660.46	58379614.79	32098384.67	29779875.56	30943201.23	31226840.14	31442693.79	34547283.94	35013147.97	34644367.26	37442545
FT06133PR	275.1639	10.591	pos	Carbestrol	Phenol ethers	563796.77	497416.98	449335.97	974.95	974.95	54354.2	1646391.67	1884002.71	1754802.49	904070.89	962736.7	572624.24	734267.41	771631.1	409137.31	974.95	974.95	24715.06	113787.92	73633.11	41335.9
FT01803NR	189.11315	5.143	neg	5R-Hydroxy-4S-methylheptan-3-one	Organooxygen compounds	3226646.54	5174615.8	3209306.76	9739307.41	9551838.85	9828996.21	1492766.74	2920386.95	2716650.59	1486909.34	799502.24	1379402.23	2861313.27	3162028.95	3152673.46	4283284.36	7531188.16	4225668.98	6628851.5	6770510.73	7023276.57
FT05065PR	255.19518	9.983	pos	Pentadecanedioic acid	Fatty Acyls	1608369.16	1506410.75	1565356.21	1599814.91	1547296.38	1966537.44	2452181.2	2574955.36	2511551.52	1114502	1287973.83	1347385.49	1483523.46	1336478.11	1762425.65	1264456.64	1396155.92	1268502.06	769381.02	620854.92	802972.69
FT04326PR	240.23186	8.292	pos	N-Dodecylsarcosinate	Carboxylic acids and derivatives	855120.84	1116734.02	1067863.02	701443.6	721174.15	776517.32	193630.94	512953.15	36582.65	1767930.92	1659413.45	1752735.18	668055.6	674961.13	300949.75	412590.46	146431.5	1461260.49	1646036.13	1463319.93	1493227.5
FT07199NR	387.19181	8.351	neg	16R,17S,18R-trihydroxy-5Z,8Z,11Z,14Z-eicosatetraenoic acid	Fatty Acyls	2757136.52	2647168.84	2431640.55	4235101.98	5399651.55	6015165.8	1362827.92	1838042.4	1240210.87	889936.15	893944.52	943496.2	2134720.58	2052998.53	2399206.33	3367127.28	2688123.26	3154094.22	2833420.68	3083928.09	2863060
FT09433PR	330.20202	3.356	pos	Ile-Pro-Thr	Carboxylic acids and derivatives	78667540.24	125342007.5	75880423.02	226003161.8	220411477.2	241351353.2	118468465.4	131204553.1	104856358.3	77505435.31	84176705.73	57014944.3	142192809.6	113933754	108375706.7	76722154.92	61905458.38	130835595.2	111975265.1	80140611.39	73868376.04
FT01849PR	153.09092	5.828	pos	2-Isopropyl-1,4-benzenediol	Benzene and substituted derivatives	56320593.95	45176141.53	38003529.98	73063140.05	121278952.9	128328607.1	18984901.72	30804780.16	18020027.85	17115452.83	12500522.51	17655683.54	40275409.64	46489349.09	42056269.37	47379633.5	49422231.17	38668799.43	43685307.18	33173726.19	42563636.33
FT07580NR	397.22059	8.017	neg	5,14,15-trihydroxy-6,8,10,12-Eicosatetraenoic acid	Fatty Acyls	9697705.97	9542401.71	9073380.05	21593157.36	21693001.67	25294341.14	3309324.85	4419804.73	4005426.11	2045619.99	2859107.89	2881943.19	4958987.34	5335624.93	5962740.63	9963313.39	9181970.61	10020945.72	9022312.18	11711835.09	10646295.55
FT13648PR	405.17664	4.121	pos	Gln-Phe-Glu	Carboxylic acids and derivatives	57308079.86	61054308.1	68674633.83	70954992.06	76973786.13	73495793.86	66985983.48	69154344.34	61501090.03	58107189.77	52066242.26	52518193.89	56717427.33	50969619.25	61394991.22	57329428.03	65121633.82	51324977.32	58682727.73	55211631.84	54016909.87
FT12347PR	378.23851	5.511	pos	Ile-Phe-Val	Carboxylic acids and derivatives	6292819.28	7842108.36	8169853.77	8570463.89	7657658.32	7883416.07	6563183.94	8027941.93	6579740.29	1574616.71	4312537.57	3125845.56	7313710.98	8012209.4	8094030.86	8093218.17	8685659.17	9910299.63	9068092.87	7679617.51	9966461.98
FT09275PR	327.2163	8.923	pos	9K,12,13-diHODE	Fatty Acyls	1382238.21	1510534.5	1573359.01	1868005.4	2361499.99	2544799.71	1473099.7	2413401.75	1814449.35	147111.2	429838.14	399723.98	2980498.27	1529227.52	1405001.56	898709.94	1272688.72	1430893.1	313119.84	390955.4	664280.3
FT04010NR	297.17053	5.778	neg	2,3-Dihydroabscisic alcohol	Prenol lipids	4499490.54	4875512.36	5222335.56	6935168.93	7154657.14	8064550.71	2894959.13	3307103.59	3260792.99	2097005.16	2145349.46	2038340.23	3598321.94	4266997.45	3763492.01	4877617.17	4665823.73	4776665.46	5086613.78	4537767.16	5285329.04
FT04108PR	235.13275	8.581	pos	7-oxo-11-Dodecenoic acid	Fatty Acyls	2162580.74	2068434.03	2091184.99	5393413.58	5145612.05	6698152.91	306278.82	483243.99	134337.33	974.95	86041.7	974.95	588010.36	535146.33	607135.84	2017486.75	2384696.18	3352388.31	2001147.06	1653690.35	2137799.58
FT12014PR	373.19832	7.967	pos	5,6,18-triHEPE	Fatty Acyls	2419483.53	2314072.91	2225636.85	974.95	974.95	974.95	6615884.8	8093629.29	5933801.32	4666706.91	4216166.22	4302439.07	43082.58	69535.23	974.95	974.95	974.95	974.95	47339.76	974.95	974.95
FT11640NR	529.29918	3.74	neg	Kukoamine A	Phenols	11970532.86	13584738.95	15547886.44	11058395.03	12979028.15	12116208.64	17599884.2	17770914.26	17563395.23	15358723.37	15062428.94	16449054.05	12981006.43	12459481.27	13387039.24	14064151.56	14635537.84	13420538.28	12347959.08	10697372.99	11265428.89
FT02015NR	203.09238	4.195	neg	2-hydroxy-7-methyl-Octanedioic acid	Hydroxy acids and derivatives	8361170.12	8822396.64	8230542.72	14046572.36	14332297.56	14888582.26	4729631.45	4976897.06	4516130.45	2760696.66	2624538.82	2331948.79	5803600.05	6498802.91	6081595.64	9106191.14	9792465.5	9300466.06	11694781.95	10348846.83	11349803.01
FT19834PR	619.28491	11.331	pos	PI(18:2/0:0)	Glycerophospholipids	618367.33	516216.66	412924.03	146989.47	76344.99	109076.95	680074.95	408089.86	760402.2	237196.99	433337.92	139927.14	626995.46	1095199.14	1150884.01	602474.98	243135.97	274705.04	301932.34	640701.72	495714.59
FT14503PR	425.16641	1.5	pos	Glu-Met-Glu	Carboxylic acids and derivatives	42892940.05	42267238.49	46378331.93	38213140	41899403.08	39876784.25	50302522.58	60213870.31	43632433.52	22083755.01	22981695.08	21532917.26	34736838.17	39383284.73	42718539.6	54096067.86	65888473.5	46116008.14	54146451.7	41434138.3	44006040.77
FT05688NR	345.22802	7.321	neg	Floionic acid	Fatty Acyls	2504594.75	3700143.35	3600421.91	7627033.36	8935491.92	13545946.42	1237166.2	1712361.9	1473790.32	682050.38	692094.03	766626.64	1443162.33	1921032.39	2410920.45	3755396.14	3426222.68	4590127.91	4735539.23	4034260.81	5709041.8
FT03020NR	255.16012	8.32	neg	(6R,8Z)-6-Hydroxy-3-oxotetradecenoic acid	Fatty Acyls	27613732.19	28392002.86	25747121.32	66628437.25	63479268.11	74501938.47	4122819.06	4376124.01	10429903.49	2792972.07	1779070.28	4617061.78	7120534.56	20791791.64	22239380.69	23899233.94	23332051.04	22823655.95	24787287	22513481.12	25539883.55
FT13737PR	407.19224	3.087	pos	Pro-Gln-Tyr	Carboxylic acids and derivatives	75243145.26	54044284.62	66846857.98	64980747.63	109677951.2	129413774.5	64023789.51	75028038.96	43419740.21	56421404.2	55428050.1	51943494.64	52778219.27	64220898.64	67713768.97	56982156.13	83881513.09	69136855.53	46700632.88	22714236.16	46221916.94
FT06566NR	369.1892	7.279	neg	Dinor-PGD2	Fatty Acyls	86048010.86	83420611.84	80226452.06	99967489.84	103352721	106190005.9	38203526.94	48719470.43	39666474.17	20406783.27	26481624.49	31747746.28	75075665.26	78689860.52	82203568.61	75803985.22	86830033.92	77535219.38	85168392.86	90033103.26	89307445.88
FT08848PR	319.29923	14.196	pos	11E-Eicosen-1-ol	Fatty Acyls	827721.52	856004.8	938992.58	396473.53	172580.3	122766.19	162347.65	461418.26	438009.19	266701.74	433276.58	341507.43	285823.24	761118.21	419200.28	409567.61	464337.23	324870.2	506536.29	433784.82	541683.11
FT18240PR	538.27603	5.512	pos	N-(3alpha,7alpha,15alpha-Trihydroxy-5beta-cholan-24-oyl)-taurine	Steroids and steroid derivatives	4848116	5272464.53	5450507.98	6298629.28	5146292.8	6699682.08	4262432.35	6236534.68	4077039.38	5161771.92	5634619.35	2756500.44	2730150.07	5445111.77	6996370.74	3592208.11	4378412.38	2816388.53	5320095.64	4892824.24	5492654.96
FT06621NR	371.20509	7.816	neg	9-epi-9-D1t-PhytoP	Fatty Acyls	894479.41	1035414.75	750159.58	2673918.73	2410851.91	3039290.83	345873.63	502607.82	457424.22	211690.8	246898.41	196128.02	468917.61	468612.97	593238.27	665175.97	699333.7	581794.99	484052.55	631479.33	448770.45
FT04019NR	297.24331	12.86	neg	5-Hexyltetrahydro-2-furanoctanoic acid	Fatty Acyls	656990.76	986192.58	983420.85	489315.5	696361.27	613270.02	1082586.8	813277.64	1012801.16	682083	431724.3	488447.11	535703.66	555756.09	683590.08	673374.37	653860.43	565605.09	499318.57	610749.09	722812.94
FT05497NR	341.15802	5.985	neg	alhpa-tocopheronic acid	Prenol lipids	15367077.29	15089168.32	15224355.89	17668923.15	16365813.77	17996582	8390998.91	9970558.74	8920059.7	6556311.99	6872386.36	6022227.18	12428880.75	12492790.62	12602043.79	21978109.67	22802673.21	22137786.35	24165890.16	21197561.79	23346597.82
FT12946PR	391.20051	3.309	pos	Leu-Tyr-Asn	Carboxylic acids and derivatives	187291159.5	183027895.5	175832824.4	213445214.4	192218381.5	277856594	179508927.6	207674711.8	153306618	126472871.1	132262987	127418143	160130971.5	191078073.5	150463642.6	163352803.8	198138451.1	170833378.1	181009860	145248200.4	152180524.3
FT01252NR	156.03017	1.273	neg	2,4-Dihydroxypyridine	Pyridines and derivatives	986792.61	907794.93	1199219.89	960227.75	1552319.3	1456140.16	1718505.32	1212323	1444464.75	1948229.08	1583361.92	2010124.38	1704628.21	998822.08	871484.92	1664471.51	2110625.87	797780.65	1052092.12	1766034.01	1555288.86
FT12167PR	375.21134	8.347	pos	13,14-dihydro-15-keto-PGE2	Fatty Acyls	10224245.13	9917401.04	10012204.3	13311097.37	11972276.17	14649567.38	5828454.93	6190960.48	4973794.1	3579311.69	3496606.79	3564050.2	7934989.61	7719041.02	7548152.69	9437037.6	9343101.99	9419638.93	10001401.23	9891359.74	9205505.19
FT14505PR	425.17356	2.405	pos	gamma-L-Glutamyl-gamma-L-glutamyl-L-methionine	Carboxylic acids and derivatives	14766436.69	13320372.61	14998327.57	10036983.61	10572075.33	11688011.77	13326237.69	16490564.26	12059007.37	10708286.86	9171820.39	8374698.53	17221424.62	16517594.88	14140056.56	13999597.21	18121684.61	13653443.92	19851212.88	15765011	15230683.93
FT06519NR	367.24643	11.437	neg	20-Hydroxyeicosatrieneoic acid	Fatty Acyls	1622432.38	1752466.15	1718412.64	1449235.31	1041269.88	1783114.33	2237127.02	1170045.42	2224785.11	1486405.92	815910.73	1124998.62	1932003.14	1277469.65	1493489.69	1835103.54	1722596.31	1120898.96	1508583.77	1355892.44	1867318.32
FT06653PR	283.15139	5.798	pos	Cynaratriol	Prenol lipids	13677865.5	12327310.31	13054241.79	24271008.47	22421233.17	25832973.37	6405075.17	7213881.36	6931983.05	740533.71	404892	600301.79	7457648.79	9622468.9	8595985.86	14952210.64	14880086.53	14900924.34	21767260.53	18228407.39	22817191.21
FT00538PR	90.05537	0.683	pos	Sarcosine	Carboxylic acids and derivatives	44541609.95	41726296.04	45577276.32	31969291.27	30729753.48	43327117.87	35794017.26	45140289.5	38587832.62	43733955.09	43419027.49	35366233.16	79454345.9	43844341.02	46586565.66	43033181.49	39582460.74	46442008.97	41174995.26	43891430.98	45041441.95
FT10966PR	355.28119	12.598	pos	2-Linoleoyl Glycerol	Fatty Acyls	4910439.41	6118617.51	6296250.63	5714264.19	4750543.4	5472317.37	3001195.76	6379979.94	2906841.08	4765087.37	3085591.41	5533389.72	5567331.56	3424809.09	6035979.62	4211964.92	5488044.01	5881750.55	6013007.5	5664719.79	5274354.95
FT13985PR	413.20712	4.223	pos	Glu-Thr-Phe	Carboxylic acids and derivatives	149832179.1	136631727.4	164206049.7	78410248.04	57897274.79	97844112.72	168123683.6	113300390	153319813	143632533.1	223946230.5	178030250.5	140838084.2	146803144	114694211.1	102881908.7	119659537.5	104406111	177437763.4	269250630.6	260980544.1
FT12168PR	375.21143	8.017	pos	Prostaglandin D2	Fatty Acyls	2435984.76	2127686.95	1755278.44	3581216.98	3707021.62	4351982.13	349058.64	1126648.66	630098.63	218062.35	399181.66	48761.64	1231049.73	1325994.98	806767.9	2160549.22	2020147.03	2026808.05	2545794.92	2674485.22	2515754.48
FT08245NR	415.23148	7.475	neg	delta9-11-IsoF	Organooxygen compounds	465495.01	579013.72	412502.33	1455372.55	1630688.81	1920024.34	160921.25	193996.01	112546.46	18882.6	40010.32	49747.14	183003.49	179795.59	135703.74	189866.58	183101.75	227643.99	261869.16	276418.66	387986.84
FT19554PR	603.29888	10.634	pos	PI(20:4/0:0)	Glycerophospholipids	1426235.4	1666418.32	1722285.87	22911.34	80514.25	28853.68	1612420.07	901041.77	1582227.1	1002791.96	1867045.54	1103518.58	1408366.14	1604311.7	2372941.73	1574716.25	541172.89	1094823.92	1763548.2	2209037.76	1638767.47
FT05763NR	347.18386	8.922	neg	4-Methoxy-17beta-estradiol	Steroids and steroid derivatives	665167.58	592272.03	515741.29	857382.73	824315.3	971919.23	867539.33	831670.02	747629.46	140093.96	123408.87	127501.62	1119621.42	695159.41	537249.93	494518.28	469009.9	575745.49	171777.16	206599.92	223131.11
FT08152NR	413.21554	7.126	neg	19R-hydroxy-PGE2	Fatty Acyls	2433357.12	2975044.76	2443390.43	3645238.55	4015082.37	3947685.3	778819.68	1486525.69	1420190.84	499142.99	560349.26	596405.71	1493344.42	1713800.26	1871376.67	1864650.11	2444431.19	2417014.51	2292235.43	2539748.24	2993948.09
FT01524NR	173.04539	2.39	neg	Quinic acid	Organooxygen compounds	14402050.52	15002375.21	12443067.61	15716279.9	7493264.69	7748228.33	14632410.67	14077101.88	8366351.8	13710957.61	14358822.56	12882526.27	12827910.63	13705008.54	12314054.86	12725953.97	11737629.69	9731839.86	13557622.64	7255219.36	9528583.57
FT06773PR	285.21687	13.284	pos	Farnesylacetone	Prenol lipids	1488906.5	988543.09	1193645.77	162794.64	884056.91	1578228.15	940297.4	1078163.03	502395.11	1387306.74	1280765.4	1447640.23	121177.79	974.95	461145.27	109273.55	416947.75	153733.9	157687.14	239473.58	153358.5
FT09367PR	329.18323	5.474	pos	Labetalol	Benzene and substituted derivatives	22766258.59	28669409.93	30745706.52	24884231.8	26899049.1	18399799.96	23937372.22	22454973.76	24411306.14	22579281.6	18976778.19	18532667.27	38500433.61	37802794.44	30349420.69	25786204.25	27717223.79	33390436.92	44857329.25	35296032.1	48167247.12
FT07514NR	395.20498	7.546	neg	19R-hydroxy-PGA2	Fatty Acyls	11729924.39	11682620.83	11829277.55	24711715.96	23831905.18	30170931.92	5437186.34	7358210.53	5818351.4	2855659.65	3840158.51	3980273.18	8260900.29	10561529.07	8075690.37	12522229.81	12116275.47	12938181.02	15980131.73	13105279.94	13666786.97
FT09013NR	439.19269	7.811	neg	Hydrocortisone acetate	Steroids and steroid derivatives	222330.11	251050.65	208143.63	709848.99	724608.59	734232.33	97658.91	157260.67	113714.88	35919.44	19055.18	49674.65	148004.03	129345.31	84687.06	143810.61	166952.86	82342.25	113951.22	134431.3	107157.83
FT13833PR	409.20743	3.604	pos	Met-Ile-Glu	Carboxylic acids and derivatives	177468788.1	170104191.9	175379100.6	215472151.9	274271437.7	231783092.1	173178254.9	215897660.2	251329833	136465718.1	161132618.7	162366263.9	246308968.1	182199426	171123315.7	168479832.1	197279470.1	246484926	239236826.2	231773324.1	250097635.8
FT14216PR	418.23692	4.256	pos	Reserpic acid	Corynanthean-type alkaloids	70468797.85	68139890.43	58007315.91	60365312.43	65159155.91	66873057.99	68140964.8	74533584.78	70242615.54	48010259.75	45344616.37	41430608.68	67763141.68	64783850.82	67786387.28	60511334.4	74400542.16	67607342.92	72065770.93	59096913.98	65894211.97
FT07482PR	297.16684	6.169	pos	3,8-Dihydroxy-6-methoxy-7(11)-eremophilen-12,8-olide	Prenol lipids	12120165.99	10715914.97	11949165.54	8176723.67	15070631.36	16719719.55	3514397.99	7924149.54	1787265.18	3610391.8	1939259.7	1661279.5	8091632.26	10235736.98	8623004.22	18900981.54	21705348.59	22056876.79	14168871.25	14599199.65	18705685.18
FT06881NR	377.27277	13.362	neg	22:4(4Z,7Z,10Z,13E)	Fatty Acyls	2988792.43	3234526.96	3161488.87	2752328.92	2081900.55	2794883.51	3395855.96	3100135.86	3391322.14	2279269.04	2341739.38	2062252.69	2277698.42	1864973.89	2517104.52	4317659.56	6175441.77	3878921.15	2430319.44	5601230.69	2789612.25
FT10408PR	346.25854	7.533	pos	Plasmodiophorol C	Hydroxy acids and derivatives	12649154.13	11805982.2	12689053.15	23699484.81	22386029.9	29970071.66	5227220.98	6735770.28	5423676.28	3185077.03	2939428.42	3092999.9	8737232.36	7525750.72	8763980.47	12189323.33	14103417.59	14110716.24	17506861.04	13056898.98	26362693.09
FT03321PR	216.15934	6.955	pos	4-(4-Methylcyclohexyl)-4-oxobutanoic acid	Keto acids and derivatives	16185402.95	15486541.3	15361427.38	4668440.45	4792831.37	5239097.31	29960872.55	32787451.22	29633159.92	3240857.35	3270007.83	3442548.24	49633209.16	48796386.21	51144291.68	4360129.34	4796076.52	5072039.36	2757904.99	2676871.45	2720488.34
FT17130PR	499.28735	4.264	pos	Val-Gly-Val-Ala-Pro-Gly	Carboxylic acids and derivatives	89802527.29	92512385.89	84897973.2	73890626.43	66030147.31	74167193.45	121777774.8	133955066.4	112543130.2	68684207.17	70325702.03	69206563.9	91211189.73	87848871.33	94198172.92	104524539.3	109702226.2	113947422	76443393.42	68397141.17	76062575.46
FT04232NR	302.17201	2.93	neg	Thr-Ile-Ala	Carboxylic acids and derivatives	13619062.36	13421403.7	14325035.46	16149619.21	17489004.77	19008057.65	13749105.08	14594675.16	13875310.71	13149226.11	13099599.73	12463429.8	13827132.01	15366453.94	15497558.05	11007120.47	12430068.87	11459985.04	12770764.8	12019383.79	12049707.52
FT09767PR	335.22127	10.591	pos	5S-HpEPE	Fatty Acyls	3047388.75	2645985.43	2939557.44	991177.02	768121.47	1111398.22	7330212.59	8541838.34	8208287.63	4022006.05	4195269.81	3587933.11	2913404.63	3426709.01	3824563.7	590528.53	765788.29	495507.44	670388.04	950249.49	782091.58
FT05947NR	352.15142	3.515	neg	Tyr-Ala-Thr	Carboxylic acids and derivatives	7610786.65	7157674.7	7538659.04	9408292.96	8524014.15	8290612.11	7166306.91	8047390.85	7650617.86	6537687.71	6944680.46	7136651.2	7494087.93	8264670.13	7961349.88	8526778.84	7345119.49	7555880.73	7200848.58	7575031.41	7202015.36
FT06647NR	372.14512	4.885	neg	Laurotetanine	Aporphines	21846897.67	19185715.71	23711420.88	10912180.42	12052812.37	13175531.42	19114578.64	22095175.51	21909486.64	15669465.38	16253846.4	19157566.13	23688284.68	22662899.25	22281818.64	23869726.71	26175490.78	30651440.37	28713916.08	26148246.64	28675916.02
FT05462PR	263.10225	4.72	pos	L-cis-Cyclo(aspartylphenylalanyl)	Carboxylic acids and derivatives	51505621.14	50925443.64	51545173.2	61777386.32	65893812.15	71466478.87	49127647.58	48345964.03	45806896.54	58356355.93	57864033.35	49469156.89	59711311.7	54276396.52	59696573.38	52567770.09	52099033.11	47131903.93	49443774.66	44606917.08	45870479.41
FT05641NR	344.21887	4.416	neg	Ile-Thr-Ile	Carboxylic acids and derivatives	48037753.87	40452041.39	46051108.88	57929304.22	53371820.89	45584460.24	51115124.22	48473681.61	40479369.39	27782938.39	33898916.05	36867146.64	36298301.01	41879466.77	41999382.1	41711331.96	42851929.81	34695856.05	39427763.27	43559067.73	36159098.89
FT07969NR	408.14132	3.906	neg	Glu-Asp-Phe	Carboxylic acids and derivatives	10685338.96	10338981.84	10056845.41	9383022.2	10433680.17	9495746.7	10606086.91	10734988.93	9804390.93	5132405.66	5971711.92	5671875.21	13342762.4	12677183.88	12960644.25	12469930.14	11833949.95	12846867.6	12231669.38	12424538.35	12866367.91
FT06377PR	279.16988	4.374	pos	Isoleucyl-Phenylalanine	Carboxylic acids and derivatives	15405325975	15364344865	15320583404	17864081087	18561723527	19156759686	14041172794	14525737368	13518277992	11307836569	10625173614	10885804764	17171934418	16448931852	17185629983	14406123272	14984695998	15119705240	16699049109	15031312692	16087419970
FT05130NR	330.16706	3.16	neg	Pro-Ala-Val	Carboxylic acids and derivatives	24354680.85	22210191.17	22813583.24	23807451.92	23253818.72	28234072.16	22287537.48	25986603.98	24211752.79	15410056.57	16559372.71	14327209.39	23167346.01	25255546.64	27104149.79	20004478.84	24184396	22015905.87	23524050.43	22368473.57	24984026
FT05314NR	334.15073	5.023	neg	isopentenyl adenosine	Purine nucleosides	16936500.44	21631718.71	15864011.97	31633725.01	26187157.54	33800873.61	8951899.54	15570461.43	13069991.5	8500929.21	10782118.01	7785295.32	15210442.42	17328069.83	18964861.16	19846724.54	23270143.67	18465227.9	24737334.34	21216306.41	21043750.2
FT07428NR	393.17791	3.704	neg	Val-Asn-Tyr	Carboxylic acids and derivatives	31973282.81	30349539.48	29405804.68	31833844.66	29375628.95	32402929.98	44370380.11	44299252.4	45150239.87	22768479.9	22169056.15	25231913.74	35108955.2	35842005.02	36327517.19	28905765.69	27232988.12	27734762.38	24652168.14	23187982.64	26297738.57
FT10411PR	346.25854	7.27	pos	9S,11R,15S-trihydroxy-2,3-dinor-13E-prostaenoic acid-cyclo[8S,12R]	Fatty Acyls	4875477.94	5175668.58	5074932.21	10650147.94	12355891.89	13084322.43	1147226.38	2128588.57	1712434.26	989489.26	687339.89	1153713.7	2144874.77	2646369.15	1935324.35	5007082.88	5223054.84	6684770.82	6541415.53	5813376.37	17362119.17
FT08787NR	431.25102	5.159	neg	Ile-Ala-Ala-Ile	Carboxylic acids and derivatives	3680221.87	3124741.54	3573812.62	2079867	1675327.24	1489727.62	2293608.79	1708633.13	2173175.01	2352650.79	2665046.76	2058738.91	4773518.88	4462495.68	3859654.53	3885414.56	4091185.15	3986947.06	3719977.64	3467813.28	3529501.37
FT07467NR	394.16181	3.854	neg	Val-Asp-Tyr	Carboxylic acids and derivatives	12707368.26	11991215.72	10547264.87	12638810.32	12692803.05	9350574.67	10882044.72	11388801.94	10658957.76	7755767.43	7686064.84	6624606.1	14192792.04	13514624.47	13331816.29	13383437.74	15378314.04	13353097.2	14466784.16	14175184.83	13550049.66
FT07271PR	294.14457	3.492	pos	Taglutimida	Isoindoles and derivatives	301285755	296445875.1	286590441.4	331950713.6	343556196.4	396565718.1	258318385.6	291162654.1	248206545.3	214311233.2	198491535.1	184457870.5	261144275.9	307844118.5	336020549.2	238130598.7	289041808.8	263508629.3	257024566	236649108.4	262528636.1
FT02443NR	229.14438	6.116	neg	Talaromycin A	Organooxygen compounds	44038808.19	42045574.44	43647632.65	58442851.25	55634592.05	65236891.75	11951885.01	24142163.22	20288420.68	10355950.9	11459736.89	6403432.29	40101785.61	41153637.64	33591348.59	47968494.77	31559923.11	48218376.55	56660519.81	48776013.49	44150991.53
FT05938PR	271.20534	10.47	pos	Androsta-4,16-dien-3-one	Steroids and steroid derivatives	28863118.74	30539558.05	28946981.58	25292981.58	29501941.28	28573622.28	25835254.11	36286964	28341290.52	25922737.68	28852344.86	27803897.45	78269076.18	92662195.61	68831109.35	3322456.88	3872176.24	4060487.71	3568021.99	3027039	3377410
FT01755NR	187.10872	2.334	neg	Gly-Ile	Carboxylic acids and derivatives	4591558.33	5543873.15	5947583.56	5429771.08	5579721.11	6899885.71	4498646.58	4828826.45	4510145.73	7676365.39	7873152.2	6916353.57	5824473.68	6498552.11	6010724.28	5007887.72	4829946.49	4359205.12	4079631.12	4786878.94	4731618.21
FT09069PR	323.25776	9.661	pos	Austroinulin	Prenol lipids	12773471.75	12575022.27	8042343.82	25048215.11	26224808.96	44237431.62	5071197.24	5619497.21	5330714.54	897212.74	1058712.64	1002256.33	7726282.33	6058792.47	7035396.87	3792715.49	5062518.73	6263372.96	4796300.77	3138416.69	4550374.39
FT07999PR	305.18563	5.311	pos	Tilisolol	Isoquinolines and derivatives	15665982.19	15876639.47	15765664.3	19514980.37	18509208.55	22093700.81	13630925.16	15090770.65	13201395.63	7003300.21	7595742.65	7876899.14	17843856.24	14411946.85	16876462	15799475.88	16446753.03	16518560.72	16235063.52	16726753.33	17617908.42
FT09964PR	338.34137	14.884	pos	Erucamide	Fatty Acyls	3401183.8	3952103.46	4952711.25	4106751.87	3963211.27	3619718.84	4572978.88	5139569.75	4446375.62	5360346.74	5687987.01	5750919.56	4390915.83	5612010.18	4714212.68	5508077.27	4709450.34	4225045.61	5619327.44	4768428.71	5684433.92
FT16170PR	467.20647	4.897	pos	VIBEGRON	Pyrrolopyrimidines	98373574.89	88094043.5	77131745.3	98355752.68	103417730.3	117851597.2	74358886.1	68084285.29	74595118.8	55639392.98	70237924.51	72557565.73	84010965.63	91270094.93	83841262.57	83463649.69	69040454.41	76852320.23	111103209.4	96992563.16	92329519.03
FT04219NR	302.13566	1.982	neg	Ala-Val-Asp	Peptidomimetics	34578664.39	31436153.6	33813594.71	36456185.38	38537417.8	42421632.02	31862542.22	36744303.04	31653002.85	23681687.13	25705638.57	20320284.05	35044875	38207222.86	37213799.51	29908775.36	35352781.38	31431776.14	30146705.86	27298421.44	27698379.51
FT04360PR	241.17963	9.66	pos	7-oxo-11E-Tetradecenoic acid	Fatty Acyls	13382724.3	12688245	16765707.3	41582112.83	38783448.3	44672994.12	9296256.34	9522505.49	9245415.07	930268.09	947472.04	2337727.76	9185524.67	10150471.23	10847624.09	12240054.06	8150594.26	10120140.13	7486730.63	6515431.74	6709674.54
FT12782PR	387.27376	7.789	pos	Cryptomeridiol 11-rhamnoside	Prenol lipids	1067367.72	973887.48	1017858.54	2781505.76	2816663.76	3607232.41	106015.13	225070.51	273769.9	62656.31	84007.36	116238.24	610573.97	710352.7	642205.67	802483.32	829825.79	879005.4	872695.83	822271.02	809745.25
FT11492PR	364.22072	4.923	pos	Diprotin A	Carboxylic acids and derivatives	48273766.13	40715824.01	42614472.18	53077928.14	56175750.65	36474896.6	45665321.65	38448635.65	33189239.75	85893789.41	61793888.93	53336874.22	34334289.94	45203749.19	29369039.03	47467546.47	46818721.37	31685952.99	41187741.38	37175294.95	37102335.04
FT05671NR	345.17774	2.402	neg	Asn-Leu-Thr	Carboxylic acids and derivatives	21041392.88	19267039.27	20156219.18	22975627.7	24043396.77	25180082.03	21655326.65	23091038.36	22192114.01	13508947.02	14670749.54	11956325.39	22303117.22	23272596.56	25510534.63	16295092.64	17147255.18	17985874.58	20219699.96	20533201.08	19938609.15
FT14069PR	415.21108	10.479	pos	Dihydrofukinolide	Prenol lipids	9876702.96	9958811.88	9214273.62	8092218.17	11305634.42	13766332.42	8502354.34	7919065.06	9434868.88	9570973.74	9700511.2	6798199.06	19345968.27	13440133.91	8713065.44	8977869.41	9477463.76	9453586.75	9596216.26	9598255.08	11108838.44
FT04020NR	297.24332	12.527	neg	3-keto stearic acid	Fatty Acyls	1597761.47	1395699.97	2433580.22	1108224.68	1105066.52	1630534.88	2209488.01	1061324.27	978053.78	1328481.32	1188609.24	904084.38	754097.25	1304562.46	1606322.89	1384617.41	1142071.86	1192558.6	1131284.46	1368352.01	1456583.66
FT06051NR	356.1827	3.538	neg	Ile-Pro-Glu	Carboxylic acids and derivatives	47502036.35	50176274.32	51687088.62	73513894.07	73158599.16	71242503.27	49875288.33	53205492.79	50713637.18	36144403.05	39274195.96	37052317.74	56487072.95	51995949.62	51184979.37	51917951.16	47383802.27	51603147.43	46454250.1	46841596.71	44952818.42
FT02975NR	253.1445	7.065	neg	Palitantin, (+)-	Organooxygen compounds	18873077.86	22004029.6	18986337.6	49983085.11	48874499.12	55493588.03	10790004.02	11970318.58	7657095.46	2201314.33	4815076.58	3494686.48	11440856.92	19479010.12	22196982.8	7464835.09	16292355.74	16306301.01	12925373.87	15308446.51	12614312.79
FT07468NR	394.16183	3.422	neg	Ala-Pro-Tyr	Carboxylic acids and derivatives	5577634.06	6195172.12	6594165.37	8144916.67	6531661.03	8453545.13	7440263.1	7868099.4	8155716.23	3808923.8	3587373.19	3427990.92	8196789.79	6867193.35	7010663.67	6143744.78	6156815.54	6525606.06	5332057.24	5670366.91	5995974.84
FT06657NR	372.2138	4.447	neg	Ile-Pro-Val	Carboxylic acids and derivatives	59067851.35	92176682.18	51730644.28	64086619.42	64778686.3	66236631.16	52838149.45	55278118.78	48772391.32	43139546.93	62462461.58	40728028.51	58596024.75	55320990.72	53220994.65	50810076.46	45486397.43	46745318.91	52143514.66	50921718.47	52123173.9
FT05854NR	349.20206	7.471	neg	Prostaglandin I3	Fatty Acyls	1051506.02	1266308.1	1153572.5	1136009.39	981010.23	1364585.49	980626.08	1226430.26	814713.63	1189797.19	1010924.68	1014969.52	732382.66	747477.08	923635.41	1240464	1078793.43	1200642.04	924927.42	850949.18	1007208.57
FT01622NR	179.03485	5.813	neg	Aspirin	Benzene and substituted derivatives	20505548.45	20332277.74	20958141.21	12924329.25	11467176.13	12558234.62	23657192.69	26525056.04	25011583.04	18961518.79	21970404.92	11349541.25	15318999.84	18643335.62	19476821.3	29001349.81	26283042.38	24733137.97	27391938.94	28356948.71	25776743.25
FT07220NR	388.1725	3.681	neg	Ile-Pro-Asp	Carboxylic acids and derivatives	15921699.83	13693173.89	14806497.54	18071932.78	16439953.2	18431493.09	14690849.28	15679802.02	14923204.25	10319311.76	11088154.42	10271673.59	15884160.89	16026038.31	16684636.57	13750946.99	16313008.83	16121394.23	14088719.89	12504697.07	14724552.01
FT03604NR	281.17574	7.661	neg	Gelcohol	Organooxygen compounds	13783338.05	12203635.67	12556306.49	26464227.75	24646663.05	31654233.86	7761793.52	8451006.26	6391308.81	5437363.08	4978075.44	5240062.72	13862885.63	6414667.54	11598697.95	14316115.04	14655257.39	12470092.32	16499682.35	15248155.29	16270157.51
FT07919PR	304.18636	3.65	pos	Abacavir	Nucleoside and nucleotide analogues	266973460.1	241079298.6	251937826	324480709.5	327122365.9	315340567.5	218865844.8	241906516.9	234729067.2	119251472.8	112075693.9	104850310.7	308413432.8	313615922.3	345672765.1	211084441.7	223137892.9	234874779.2	288706259	276240049.6	274694645.1
FT02462PR	188.07047	3.585	pos	N-(2,5-Dihydroxyphenyl)pyridinium(1+)	Phenols	1889866597	1827307005	1779708391	1840977420	1835850885	1861651914	2165413428	2338319777	2174988342	1411689181	1283690538	1251942144	1902464132	2061339639	2159643886	1845862295	2023597052	1805535329	1770441917	1689683731	1692022235
FT04401NR	309.10955	1.83	neg	Glutamyltyrosine	Carboxylic acids and derivatives	24000580.72	25178481.51	24961208.8	24347299.09	25882472.16	26273314.52	22706882.35	23317315.21	23129245.9	28909098.35	30967808.3	54349647.19	20631470.83	22099393.42	23259600.77	28928481.11	29553925.78	26820650.19	22151931.25	24066458.96	23797703.57
FT05762NR	347.17147	11.385	neg	1,1,1-Tri(butyryloxy)propane	Carboxylic acids and derivatives	4335341.42	5111535.74	4853061.06	6194085.11	5130914.88	5559055.42	5910335.28	4840099.46	5638983.39	3712335.38	4066492.53	2684422.83	4762287.77	4482559.59	4746206.64	4053292.77	3636064.76	4025874.27	3432847.2	6940469.05	3566167.6
FT06893PR	287.22135	9.799	pos	16-Hydroxy-10-oxohexadecanoic acid	Fatty Acyls	5852725.14	5690016.26	5621470.08	6871881.72	6378538.26	8280971.27	4291100.43	5417532.47	4251701.78	1726562.01	1985956.09	2175221.81	3908665.88	4381431.57	4798421.89	7220177.96	8313299.39	8348704.11	10072236.34	8236603.65	8698121.11
FT08434NR	421.17295	3.835	neg	Phe-Pro-Asn	Carboxylic acids and derivatives	58668415.31	54739997.83	61362344.93	67904655.98	75084423.66	82072821.87	51513586.44	57025485.5	53297957.46	45629376.79	54740127.84	43213051.44	58927915.99	59682665.57	56725175.45	49632076.04	52984543.47	47117475.55	61394941.97	56926639.41	56864620.75
FT03605NR	281.17573	8.098	neg	selina-4(14),11-dien-7-ol	Prenol lipids	8890962.36	8882982.61	9621359.96	27854861.64	23982409.14	33387760.11	3922677.31	4218711.59	3205035.99	1500801.49	1530124.33	1376550.7	8074526.05	6891278.23	7312054.55	6198216.35	6220057.39	6499945.05	6066303.28	6540548.32	7845783.18
FT06745NR	374.19311	3.974	neg	Thr-Pro-Leu	Carboxylic acids and derivatives	12732182.5	11960130.46	12839413.3	12973740.32	15854502.66	14917391.9	15639568	15896386.93	16115141.65	8156464.9	8460181.85	8638924.23	13976773.33	14548210.42	12412576.27	11741661.73	12790294.54	10744245.38	10175923.9	10001576.62	10871132.29
FT07785NR	403.16213	4.365	neg	Trp-Pro-Gly	Carboxylic acids and derivatives	7644761.88	8117461.69	8259295.06	8363550.45	8628391.8	9806500.26	8300118.6	8722821.36	8117795.62	5658302.87	5232500.18	5467633.96	8449372.69	7953104.41	8580365.98	7889936.23	8619990.94	9349891.85	8270429.01	7249414.99	7144764.05
FT03860PR	229.15455	3.573	pos	Leucylproline	Carboxylic acids and derivatives	659182059.5	735555575.6	648218424.7	1163528396	2157891666	877663906.4	493297149.7	623205147.6	990354368.5	578665846.5	368370689.3	400066801.5	758597895.1	776234372.6	918323638.9	814588333.8	1840045475	753490679.6	599529965	561100644.3	568335320.8
FT02570NR	233.10287	3.678	neg	ascr#11	Organooxygen compounds	9434739.84	7459450.71	8470899.28	11951350.82	12242451.37	12630305.51	6941753.43	7862299.15	5920380.98	11239404.86	10041796.67	11919019.46	9616090.72	9812595.51	9499895.32	8275907.46	7592689.69	8823440.7	9887967.04	7072685.78	10124555.07
FT03607NR	281.1757	7.94	neg	capsidiol	Prenol lipids	3352358.72	3168822.23	3468505.34	7470259.52	4652158.84	7204250.14	2057414.89	3015352.28	2516366.3	1922675.42	4483456.29	1679597.03	5301888.63	4299006.4	3289942.09	4387934.42	4076381.82	4223847.77	7431437.8	4953930.64	5813213.66
FT06209NR	360.1776	3.686	neg	Pro-Thr-Val	Carboxylic acids and derivatives	30604361.48	27185077.19	26279317.57	33299462.73	32268433.6	34729468.37	27144743.57	27850965.46	27720199.37	17260178.79	22354630.98	21523798.57	30319260.88	30584413.16	32085461.9	26534905.1	26957070.25	28874097.82	23386036.07	15978925.31	23605412.1
FT06961PR	288.21667	5.883	pos	Octanoylcarnitine	Fatty Acyls	36988218.11	38207198.24	37441335.86	99352759.91	100185769.3	119794389.3	30239638.12	37543901.19	29058299.1	7437774.99	7863006.98	7459007.79	34344111.65	36024907.02	35756618.61	18452511	18397642.44	17040811.55	13547563.98	13179938.16	14218855.76
FT06368NR	364.15141	3.476	neg	Ser-Pro-Tyr	Carboxylic acids and derivatives	57583580.75	60064500.45	64029400.68	83727342.44	84240210.66	95764822.48	65811121.48	70406445.88	66483935.34	36848322.3	37854052.88	36557255.75	59127568.03	63311464.15	59158265.99	61779941.98	66181638.25	64296774.36	52370553.68	47780665.78	49287847.4
FT11122PR	358.29484	9.591	pos	Tridecanoylcarnitine	Fatty Acyls	1581652.73	1691926.67	1427909.4	1624336.77	1594933.64	2580802.7	1384306.05	1394181.4	1362065.06	1196320.7	1168275.9	1076837.62	1447768.8	1515431.81	1217357.38	1416633.9	1704615.77	1621877.64	1566853.33	1658478.74	1520682.54
FT11200PR	359.32644	12.381	pos	N-Myristoyl Isoleucine	Carboxylic acids and derivatives	5575693.96	5033835.85	5732045.65	1754392.65	4007476.53	606841.75	128383.27	3152854.85	64700.57	2419544.97	3731215.81	2312781.04	49498700.86	821865.67	1756104.03	1103144.71	320829.83	4568130.93	805600.03	2256348.11	805081.76
FT04534NR	313.23848	10.351	neg	9,10-DHOME	Fatty Acyls	2385657.88	2661817.87	2716118.2	3783858.37	3821876.51	3602552.76	2561683.29	2858837.49	2619974.44	1035014.36	824343.14	788889.16	2927611.96	3121616.5	3285955.66	1900292.26	2004858.92	1713325.62	1686122.74	1549645.68	1800718.01
FT05869NR	350.13569	3.498	neg	Tryptophyl-Threonine	Carboxylic acids and derivatives	9518710.66	9102756.72	9059369.96	10512573.62	10598650.98	10944082.82	6000183.63	11715416.17	9769871.95	6189383.67	6943041.66	5722652.78	9055459.49	10177737.9	9607364.95	9657704.87	10032591.97	9623793.02	6576231.73	9434222.29	9225873.3
FT03262NR	267.09867	1.567	neg	Seryltyrosine	Carboxylic acids and derivatives	5066915.1	5184515.24	4951665.01	5380320.22	5283774.63	5705170.61	4400283.26	4535004.27	4071519.7	4644948.02	4728927.31	4202167.18	4951713.79	5088007.45	6016968.15	4737901.17	5183363.53	4589821.27	4283851.54	4768442.28	4561150.24
FT04272PR	239.0889	5.153	pos	Isoketocamphoric acid	Fatty Acyls	84040887.27	89890462.34	87183931.07	86701076.45	90517307.09	82534638.67	96033461.29	78919697.07	91520163.63	82410046.47	89383399.05	60388165.89	72339282.62	70151135.97	77268885.18	75296627.06	104327599.9	87747220.51	98618746.22	131154478.8	99148841.21
FT06891NR	378.16696	4.325	neg	Asp-Val-Phe	Carboxylic acids and derivatives	7587926.74	8535730.63	8831506.12	8340945.15	9459657.57	9614708.3	10146789.88	10402932.89	10821862.02	6164972.64	5754510.66	6286335.55	8581916.94	8547189.39	10321913.53	6064312.14	6986363.3	6075166.57	6588803.34	5958054.42	6562998.63
FT06409NR	365.14645	3.054	neg	Phe-Asn-Ser	Carboxylic acids and derivatives	9207042.55	9308672.93	9653000.93	9277640.4	9882780.63	11011312.35	12722047.74	13371133.75	12263441.44	7961530.64	8692767.97	7601779.62	10350607.49	10785916.63	11098168.95	9079150.81	9634492.32	9378884.86	5869088.87	5387865.33	5812341.28
FT04846NR	322.14074	3.832	neg	Gly-Thr-Phe	Carboxylic acids and derivatives	10678334.51	9132782.36	9886101.32	9331679.22	9949134.79	9387418.4	9958869.41	10871030.52	10527467.67	8392450.22	8139042.74	7978349.99	10130175.96	10109712.24	9667046.67	10362630.54	10562097.9	10167558.71	12003213.23	11037197.39	11319851.09
FT07724NR	401.2042	4.195	neg	Gln-Pro-Leu	Carboxylic acids and derivatives	8665218.46	8082704.3	7673369.56	4485130.39	7746061.04	9566194.06	6975077.08	8486412.76	7345103.1	4641551.21	3765285.78	5347379.87	7748635.85	8219777.08	7205117.91	6215030.01	7809730.46	7499088.81	7210348.9	6604503.5	7512590.59
FT08695NR	429.25049	5.473	neg	Trp-Ile-Leu	Carboxylic acids and derivatives	5061481.86	5324412.55	5670989.82	6907588.11	8049770.55	8185507.42	3789792.47	5063507.77	4227692.56	4104023.53	3775248.17	4202760.85	5335114.14	5202477.61	5125612.22	4081052.38	3911265.25	4079211.87	5042443.27	3956522.77	4730475.44
FT18175PR	536.24983	4.957	pos	NPC	Camptothecins	2425058502	2548439363	2704310615	2882311992	3126192134	3243598942	2055074914	2260051930	1898541525	1940849264	2013191674	1604511598	2339313049	2181513075	2464473331	2960268053	3152497082	2826389163	2356871538	2107689535	2033315752
FT10188NR	476.21493	4.078	neg	Ile-Trp-Asn	Carboxylic acids and derivatives	36334578.8	37941793.33	34730663.17	32896333.91	32502557.44	34728780.68	47130235.33	47709262.26	45347934.05	28651611.56	31465856.86	30111222.18	41702511.89	41341521.21	37521418.99	36462235.11	36772136.35	38940822.65	33522726.16	32385277.14	34247823.83
FT07539NR	396.141	2.277	neg	Glu-Ser-Tyr	Carboxylic acids and derivatives	6454865.63	6186059.67	6185772.89	5956542.75	6342270.09	6645521.51	6253570.11	7322397.44	6083871.43	3740553.54	3321525.82	2845378.27	6192331.02	6494355.48	6717982.72	6626097.29	7496703.58	7596725.78	7689224.33	7026571.44	7674449.21
FT12248PR	376.2478	9.881	pos	11-epi-11-A4-NeuroP	Fatty Acyls	5755178.51	4894433.64	4251234.68	6187522.24	6722027.33	7659400.29	5188544.21	7481212.99	6353754.64	6077410.75	7243035.77	5861701.25	8296169.33	8565058.3	9874950.98	806050.46	673229.37	370192.22	816340.24	661510.78	798596.88
FT07790NR	403.18348	1.572	neg	Blasticidin S	Carboxylic acids and derivatives	4684932.34	4740281.97	5001900.93	6179217.67	6352401.88	6862231.32	5400586.08	6350043.77	5576430.52	3551615.24	3506917.94	3054220.46	4630750.48	5119973.94	5649303.12	4587915.89	5214610.17	4512304.83	3715742.34	3658601.33	3805889.47
FT07193NR	387.18851	3.501	neg	Gln-Val-Pro	Carboxylic acids and derivatives	46728439.61	44297156.64	44053804.92	60922036.76	59117172.1	58601626.9	45497460.57	51950148.27	47333195.49	32602127.38	37681087.18	35647028.25	46784958.32	49462739.27	49193849.75	37753524.67	41887262.09	39074390.35	40943426.79	39199151.23	41290112.17
FT03699NR	285.12603	7.726	neg	Valerenolic acid	Prenol lipids	1333190.89	1289651.18	1236334.51	1044872.86	1266447.84	1563584.98	1224531.22	1561551.65	1618681.54	1079732.05	1098013.12	980348.28	1238251.5	1548029.23	1350290.89	1484602.67	1219580.08	1470575.14	1236318.65	1374849.6	1194940.28
FT08450NR	421.20921	3.92	neg	Leu-Gln-Tyr	Carboxylic acids and derivatives	46087709.49	46113045.49	43636659.77	50632005.85	52856991.68	51540265.19	47519887.78	49794061.84	43564196.58	41781401.47	42251175.37	41447304.32	53550737.23	51773723.59	56696933.55	40357958.58	39586482.17	41585306.19	47483333.77	45903955.58	49203741.47
FT03334NR	271.15506	6.11	neg	Riesling acetal	Tetrahydrofurans	15482306.77	19914720.11	20616786.72	28756578.49	21163519.96	24672439.64	13008745.11	14722717.78	12542409.05	6216611.63	6575236.51	6299189.43	18909796.4	19307080.33	19502111.52	23461631.09	20859682.89	23631177.22	23653694.04	20117690.33	22547119.78
FT06057NR	356.25535	4.938	neg	Ile-Ile-Ile	Carboxylic acids and derivatives	66619219.71	67177653.4	65129032.39	71236779.98	67368566.91	67679303.97	66952434.25	68210937.81	68699049.03	59053332.31	64181331.65	59591715.12	70289600.37	71172313.78	69272436.16	59079165.93	58041583.01	62844134.95	63313211.19	59449058.62	62426160.66
FT11103PR	358.19686	4.78	pos	1-[6-(2-Carboxypyrrolidin-1-yl)-6-oxohexanoyl]pyrrolidine-2-carboxylic acid	Carboxylic acids and derivatives	87734741.34	92348320.26	97358982.64	88142121.36	84957479.35	90022874.84	88361060.58	104757450.7	93743124.88	73578341.67	77279057.96	71179798.44	82962467.6	82490205.91	90144032.63	101654056.6	112192234.4	108893950.6	90338757.31	87575031.92	87465740.04
FT06088NR	357.21424	3.966	neg	Leu-Val-Gln	Carboxylic acids and derivatives	200242403.7	189973080.6	190728886.5	217868903.7	237159550	229104772.8	194648404.3	189951088.9	194289720.3	156496580	159398036	161252152.3	186919567	169372116.4	181309023.1	194716060.9	197769847.3	189555425.8	196830117.5	196671316.7	204785918.4
FT08438PR	313.16191	6.848	pos	1-Octen-3-yl glucoside	Fatty Acyls	4110818.43	3865787.92	3847601.79	2734814.77	2799338.95	2984215.85	6679268.87	7932741.33	6151384.48	1766342.03	1667514.78	1346599.15	2961581.68	3620318.85	3885968.01	7083185.33	7156183.7	6226423.25	4763413.18	4165041.54	5032001.55
FT02976NR	253.1445	7.512	neg	Eremopetasinorol	Organooxygen compounds	2112189.52	2446481.51	2205297.65	5060849.19	3098670.35	4058636.7	1696739.94	1732768.66	1818237.49	725334.45	821335.02	589427.58	2343869.7	2527630.93	2371071.74	2222870.91	2609425.95	2265914.5	2560518.18	2180018.86	2485370.9
FT03253NR	267.07215	1.047	neg	Fructose lactate	Organooxygen compounds	4000134.85	3366973.74	3680120.68	2985000.9	2727813.12	2701585.36	3334153.58	2922280.36	3132110.66	6040807.22	5712642.07	6392257.36	3759164.78	3367957.51	3538874.87	3323611.8	3366499.83	4033462.8	4218833.33	4224889.5	4513329.68
FT00766NR	125.02431	1.648	neg	1,2,4-Trihydroxybenzene	Phenols	20796371.5	33090739.63	35917272.03	49276138.33	54089020.4	52685320.69	32055105.71	41668411.9	32551828.73	13147501.95	9895819.44	5828049.86	26771737	31894268.52	35167127.02	29769706.53	38062754.47	33578195.97	39595086.94	29901683.39	38084945.85
FT01759NR	187.13386	8.05	neg	3-Hydroxycapric acid	Hydroxy acids and derivatives	2198579.91	1782434.11	2018060.7	2452336.94	2303359.09	2802742.97	1314043.18	1587678.92	1422861.3	2155038.42	1553720.9	1549879.32	1770170.44	1875254.27	1821347.82	2057683.49	2310142.76	1920885.58	2510046.82	2171792.09	2374471.25
FT03797NR	289.16556	5.399	neg	(R)-1-O-b-D-glucopyranosyl-1,3-octanediol	Fatty Acyls	11506256.22	9357138.64	10344100.26	17646383.22	14629916.08	14317413.94	7958589.33	10366597.93	8977097.76	3614769	3890339.66	3032423.83	10678721.34	11810508.21	10777063.97	9828370.93	13339353.07	5605209.78	11282259.75	10945107.25	8572187.9
FT07035NR	381.22802	6.491	neg	ent-3-oxo,14alpha,16beta,17-trihydroxyatisane	Prenol lipids	3757215.34	3508129.22	3698661.79	7571838.71	6932259.54	7952263.44	3605224.58	5902917.52	5456362.04	5147887.49	3717228.35	4536659.06	4187270.53	5608014.61	4442376.7	226736.52	84738.18	131162.21	246940.87	328403.5	247284.19
FT09347NR	449.20417	4.083	neg	Trp-Val-Thr	Carboxylic acids and derivatives	32888198.87	35872323.31	33582245.53	43061379.49	43221212.69	47378419.97	33186643.42	37233356.1	34387218.18	32418330.1	34514684.92	29747917.19	30155856.3	32030613.92	32301113.01	29521090.18	36966076.65	31405142.16	29562772.7	27286653.42	30319484.63
FT14516NR	673.26892	3.811	neg	N(6)-Monobutyryladenosine	Purine nucleosides	54412888.96	58839148.03	39451107.12	56458965.29	53862617.95	40633285.2	46340761.34	48898218.58	48777582.1	55039831.68	53358322.97	52547587.88	34998774.95	46724985.58	41500605.2	58735055.1	57117945.92	54238449.09	59581695.39	56053856.6	61351046.33
FT05803NR	348.1927	4.698	neg	Ala-Ile-Phe	Carboxylic acids and derivatives	15934652.44	14428530.94	10175302.32	14168432.75	13483701.34	18201645.64	9978786.04	14784030.06	15532291.37	12871365.68	11710484.74	10933394.17	16201219.93	16450426.68	15973464.01	15531805.05	13603574.18	13943717.33	15306684.77	10227937.79	15460719.79
FT03772NR	288.15654	1.591	neg	Pro-Lys	Carboxylic acids and derivatives	5271471.57	4137818.27	4255728.24	4698721.73	5270794.45	5542508.77	4379962.81	3552001.89	4237706.96	3541037.04	3483934.88	2482999.52	4871483.59	4206140.25	5144383.67	3480590.57	3732904.13	3589536.85	3960083.72	4314275.53	3846222.05
FT11984NR	544.22609	3.703	neg	Dihydrozeatin-9-N-glucoside-O-glucoside	Fatty Acyls	81052865.49	61191943.09	80098216.46	89720862.67	66107228.17	59677959.92	63182225.4	64929013.36	69157183.55	98720004.15	45361053.08	99287681.97	65754796.65	56690568.81	50479572.76	50315615.98	85354149.41	56333968.55	55314859.81	35097527.94	58598219.34
FT10406PR	346.25847	6.969	pos	9-F1-PhytoP	Fatty Acyls	6346576.34	4694717.84	5473392.46	8486613.84	4617152.73	10755286.2	2096281.8	2128675.67	2016564.1	1871323.45	1685523.05	1809136	3049032.91	3245890.77	1252217.62	5532273.62	6560613.46	7895967.01	8040847.95	8003825.38	7704169.95
FT06960NR	380.12112	2.421	neg	Pro-Thr-Glu	Carboxylic acids and derivatives	8372428.43	8169890.1	7648479.82	9627951.9	10326596.53	10196599.14	8726298.67	9489217.08	8856577.25	4922267.85	5124349.65	3851817.15	6851535.49	7964684.96	8230814.13	8374172.95	8881662.52	7985174.92	6544636.45	6172774.62	6783325.02
FT07762NR	402.19923	2.485	neg	3-({1-[(4-carbamimidamidobutyl)carbamoyl]-3-methylbutyl}carbamoyl)oxirane-2-carboxylic acid	Carboxylic acids and derivatives	4566119.58	4511192.72	4738052.61	5175704.25	5220593.6	5747413.19	5525991.06	5794471.36	5162186.68	4460376.55	4546221.27	4177573.82	4459308.72	4753189.7	5255765.05	4445023.03	4944388.11	4319401.96	3359681.6	3071730.59	3131625.59
FT06683NR	373.11381	4.038	neg	Dihydromelilotoside	Organooxygen compounds	8004746.42	8523307.8	9630306.4	6104510.16	6312953.77	5818671.01	13169336.38	14050876.13	14175840.7	10426808.15	11030949.75	11481618.5	11128243.21	11379062.4	10854769.95	7191524.12	7251741.46	7324774.21	6411025.45	6529334.25	6785485.25
FT06163NR	359.15733	1.895	neg	Asn-Ile-Asp	Carboxylic acids and derivatives	3545077.91	3172586.28	3496462.92	4038011.79	4399537	5031093.18	2742337.97	3595215.44	2572803.33	2270287.08	2643914.37	2165859.33	3406104.44	3848120.39	3661019.84	2659296.77	3732704.27	3551103.15	3230778.9	3060412.39	3280642.53
FT05318NR	334.17712	4.306	neg	Val-Ala-Phe	Carboxylic acids and derivatives	27130206.49	27803879.51	26804048.16	29485424.62	30360322.14	32361057.39	28827412.59	30687951.12	28811990.38	19076740.68	18889888.9	18640844.45	30121956.7	29089829.01	31262974.84	27171790.39	27751661.49	31113442.78	27916386.84	27882337.72	27995691.62
FT08449NR	421.20912	4.156	neg	Gln-Leu-Tyr	Carboxylic acids and derivatives	13666389.78	10307252.75	10267919.64	11837733.19	9887122.23	12128933.62	10361716.97	16987158.97	14455915.09	10297533.41	7401294.49	9890310.68	12023462.54	14795163.44	14665612.79	12695141.78	13699149.79	10901124.52	13140102.25	10136712.24	8654125.71
FT08477NR	422.157	3.494	neg	Glu-Phe-Glu	Carboxylic acids and derivatives	8083631.25	7728057.2	8822391.7	9896112.09	9845684.36	10477654.9	8061252.83	8440204.78	8482767.58	4586551.45	5241452.57	4335485.47	9070615.01	9553378.19	9865458.87	8531179.32	9181011.32	8259015.8	9843898.77	9726581.3	10675756.22
FT11674PR	367.20858	6.308	pos	delta14-10-PhytoF	Organooxygen compounds	5373218.51	4498404.73	3459304.31	17514505.61	10866022.26	6767294.87	974.95	974.95	974.95	974.95	974.95	974.95	705863.1	974.95	961759.71	2186075.14	3168288.08	4731452.73	824438.98	966372.45	4849256.41
FT06830NR	376.22419	4.849	neg	Ile-Val-Phe	Carboxylic acids and derivatives	48966784.1	32515412.85	48746982.95	35769384.86	30276568.49	34785595.67	47302877.97	46358159.88	46673798.2	39390146.35	40939036.74	40114890.38	53681366.06	57649788.42	53630216.98	45581222.99	30008850.17	43356173.33	53289505.99	31546344.4	52763783.7
FT04631NR	316.15127	3.466	neg	Gly-Pro-Val	Carboxylic acids and derivatives	11667814.86	11303401.54	12453270.61	28870705.48	14679719.7	15848307.09	16078164.55	13070389.45	12036196.99	8961607.21	8420133.88	8690110.75	13799435.03	14008272.55	13182369.91	11854483.07	12360280.38	12693672.31	11899823.1	11819325.88	12331282.23
FT11481PR	364.18619	4.028	pos	Libenzapril	Carboxylic acids and derivatives	327680668.2	292973268.6	301794123.4	403448629.8	479724818.1	437010174.7	303459615.3	293392015.9	255751697.5	156015667.6	153246536.6	143237965.1	368628404.5	378188026.6	349331041.2	274502072.1	314593084.5	292138651.9	366446776.4	308934809.6	375516518.5
FT08269NR	416.19368	4.393	neg	Val-Asn-Trp	Carboxylic acids and derivatives	8959155.24	10561094.72	9887348.73	7898016.08	8656311.57	7245096.49	13307369.66	11798914.71	12271658.65	8055794.63	7083154.3	6955407.96	9602492.39	10156112.18	9944208.08	9493846.47	9861034.26	10587757.83	7895716.22	7895589.03	5388734.01
FT01893PR	157.08592	5.98	pos	8-hydroxy-5,6-Octadienoic acid	Hydroxy acids and derivatives	5466169.5	7079902.77	6382516.62	6913123.59	8335638.61	7642439.2	2999535.22	6091099.78	3993761.21	4686298.34	2670859.59	2454630.79	3322828.6	3512519.29	4056758.58	8237034.66	8626766.88	9892212.93	9381140.55	8136695.82	8707197.05
FT05673NR	345.17795	1.52	neg	Glu-Lys-Ala	Carboxylic acids and derivatives	25103929.03	25449791.97	17506290.38	21267377.48	15655296.79	9883833.47	22339318.23	16405130.5	25347131.45	18663384.14	21130862.02	19424873.27	25668120.92	26945076.61	21933668.57	23145342.91	22429699.17	14950531.51	19615632.04	20796902.71	21811964.44
FT02389PR	185.09203	1.395	pos	3alpha,4,5,7alpha-Tetrahydro-5-hydroxy-1H-isoindole-1,3(2H)-dione	Isoindoles and derivatives	10688921.97	11611245.71	12182348.94	12852718.01	15525354.16	14204124.91	8768552.82	11545118.08	10937597.53	7994369.51	8327022.16	9208103.81	9185935.28	11556473.36	10325225.57	12461039.61	13859055.64	10922713.88	12938137.5	9682114.3	9113885.2
FT05107PR	256.22684	13.243	pos	Methyl (Z,Z)-5,8-tetradecadienoate	Fatty Acyls	1860896.46	1640398.57	1603938.68	1099305.8	1436864.19	2894896.24	1482300.8	1657701.71	1370025.87	2041089.13	1862123.46	1959654.44	1269324.92	758421.64	622173.63	475844.77	556848.64	1006459.18	355912.05	552927.3	728507.69
FT05983PR	272.25818	8.862	pos	Delmopinol	Oxazinanes	3631746.32	3577131.79	3700381.47	5822186.81	5822970.35	6525833.81	2506129.28	3235152.43	2893510.59	3288628.95	3453644.58	3294572.15	3999874.42	4281138.68	3476738.84	1677928.47	1637897.17	1639316.17	2535983.17	2663328.39	2720349.81
FT11104NR	509.27535	8.239	neg	MGMG(18:4;O/0:0)	Fatty Acyls	1022025.53	953825.85	1034161.47	1249586.49	440742.68	1245741.07	1513770.5	2204694.01	1573516.93	491703.11	638014.69	451856.95	1633861.5	2181415.08	1667465.05	274767.46	192833.35	95690.02	255772.15	190923.24	230476.74
FT10354PR	345.26334	11.539	pos	Siegesbeckin B	Hydroxy acids and derivatives	7371981.07	7109201.95	6909402.57	4102019.19	3447586.57	853495.47	917711.43	775658.46	925158.17	2544716.23	1021119.52	2710364.03	4642844.01	2977127.89	1385869.18	1021584.79	486131.2	806914.58	2428318.75	861012.69	2312248.24
FT02760PR	199.14402	4.304	pos	2-(5-Methyl-2-furanyl)-3-piperidinol	Organonitrogen compounds	37046038.27	36540116.63	32302457.37	49819058.43	46942010.51	51643813.93	32341822.29	33823288.06	31955324.77	21819268.14	25320945.05	23892679.26	41341375.93	36664450.87	46813164.72	30535343.57	30795572.59	33824750.34	36764175.76	32048228.82	39184519.25
FT06211NR	360.17769	2.633	neg	Thr-Leu-Glu	Carboxylic acids and derivatives	4763407.24	4216371.73	6136651.54	7291735.17	6865375.46	6629918.33	5296005.79	5889833.82	4476657.81	3806854.72	3876114.05	4132894.2	5442916.97	6702308.94	6680364.72	5760731.1	5705114.49	5374121.04	6391381.27	5338793.02	4983694.57
FT02439PR	187.13278	6.164	pos	9-oxo capric acid	Fatty Acyls	5534527.91	4708150.47	4792898.14	14525092.12	15379463.34	14902708.37	3042646.66	2482907.98	2326849.26	1132192.63	1048778.76	672445.15	4480549.86	4700608.56	4521440.21	2859586.38	3372199.25	3130864.36	2616039.56	1968386.48	2969206.63
FT03703PR	226.11846	1.736	pos	Formyl-5-hydroxykynurenamine	Organooxygen compounds	96403099.81	106477330.3	92153833.13	133040411.7	143384577.3	119861446.9	92092089.22	131970285.4	90676459.8	52899649.57	63165864.73	51676543.12	104889827	112407298.2	102250515.3	90891602.71	116027187.7	98503522.09	79746859.59	63505210.67	91928337.56
FT16478PR	477.21899	1.92	pos	5-Methyltetrahydrofolic acid	Pteridines and derivatives	93836295.34	91178267.97	96291033.73	93037356.53	82790644.88	83492253.83	102841817.4	124241814.4	100246780.4	69135200.66	79500352.93	65076491.26	110341905.4	103103940.2	123705327.6	106525224.5	121178719.7	102460322.3	81650619.72	66260765.13	89580879.69
FT01679PR	143.0702	5.704	pos	5-Ethyl-3-hydroxy-4-methyl-2(5H)-furanone	Dihydrofurans	12731979.43	12394492.4	12504722.99	14480758.79	13736068.91	19333445.08	9986940.82	6221766.19	10927078.75	6681838.68	6472955.53	6120651.73	14299029.41	15166753.1	15991720.37	13969177.06	14313055.98	14159969.73	4319280.16	11227584.19	12427719.97
FT06408NR	365.14652	2.019	neg	Ala-Asn-Tyr	Carboxylic acids and derivatives	11457676.81	10488404.14	11638843.1	13269249.38	14566884.88	14832967.9	9548970.95	10713672.98	9486580.39	9098141.41	8659039.1	7574125.85	11843249.39	13877570.23	13030367.5	9413434.53	10204016.1	9516110.2	10520009.12	11284944.69	11001251.47
FT12015PR	373.19824	7.314	pos	15-Epi-lipoxin B5	Fatty Acyls	2937689.13	2376463.65	3468328	31904.78	233426.94	49059.49	7798710.21	9609603.46	7517170.98	6756333.92	6777902.82	6233075.28	889515.03	640799.93	531015.17	974.95	132775.71	223751.73	265215.73	305360.55	404974.68
FT08095PR	307.14373	6.887	pos	Nb-p-Coumaroyltryptamine	Cinnamic acids and derivatives	1633253.89	1707021.1	1563199.32	219605.3	974.95	404320.15	85003.55	134944.26	162709.24	8104482.53	7748243.83	7690415.92	157190.22	161916.77	189231.26	974.95	974.95	974.95	974.95	974.95	974.95
FT07727NR	401.20416	3.312	neg	Ile-Pro-Gln	Carboxylic acids and derivatives	6751829.67	4965599.76	3109311.77	6025007.82	6111147.3	6219893.22	4848173.65	5704850.74	4209716.38	2713104.45	4534588.54	2916859.85	4585999.42	5593864.67	5983835.61	6205255.69	7427419.73	5470560.15	9196496.54	8749047.66	7198206.09
FT17994PR	530.34751	11.241	pos	Glyuranolide	Prenol lipids	1527727	1498045.15	1703886.62	152511.53	204036.06	586084.11	415847.56	435182.39	435453.24	465830.9	407033.47	392291.92	295690.46	362559.58	609868.2	440496.6	476057.27	707096.96	483979.77	643801.01	341598.71
FT03859PR	229.15457	2.719	pos	Pro-Ile	Carboxylic acids and derivatives	267885443	275045573.5	305323503.4	357121991.4	362410146.3	329785474.2	294593374.3	327385096.4	275444321.1	261786722.5	157769513.4	201875368.6	303992624.3	312890131.8	328554854.4	217307883.7	285156962.4	231316189.9	226286978.4	229767904.2	233974017.6
FT04220NR	302.13573	1.769	neg	N5-Acetyl-N2-gamma-L-glutamyl-L-ornithine	Carboxylic acids and derivatives	5633204.48	4491559.59	4738627.79	5168430.23	5809760.27	6801804.45	4633818.03	5577756.5	4886161.33	2148883.18	2744343.42	2435603.99	3995329.91	5164006.75	5466736.35	3804085.45	4786173.45	5746087.14	4166558.85	2952615.55	4329195.85
FT04962PR	253.11813	1.661	pos	Tyr-Ala	Carboxylic acids and derivatives	74349808.72	78796543.8	77543988.27	49800223.52	87465661.85	70495690.12	66519865.6	76013229.42	63437978.2	78879829.17	77873036.74	69013784.09	73558748.43	85866746.94	86846516.18	61716589.66	84082766.29	71718619.39	65200895.62	55070487.32	65737725.13
FT06736NR	374.1569	2.641	neg	Asp-Pro-Val	Carboxylic acids and derivatives	4004065.94	3868127.71	4447012.01	6421528.62	6026370.53	7636948.61	2517656.81	2841238.42	1993562.1	1066576.14	1128105.29	914147.86	1548839.27	2243837.19	2532454.8	5518722.72	5657028.6	5420763.17	4600711.96	4177849.5	5105499.88
FT05182NR	331.16187	2.327	neg	Leu-Asn-Ser	Carboxylic acids and derivatives	6852167.97	7058201.8	6893001.27	6706726.11	7776328.31	9295354.87	6297038.76	6575588.02	6679415.24	7022939.2	7029687.82	6194605.09	8148882.4	8125627.06	7968701.84	5878940.07	6606551.98	6028471.94	5443681.07	5057421.07	4653980
FT04422NR	309.20713	8.583	neg	9S,10S,11R-trihydroxy-12Z,15Z-octadecadienoic acid	Fatty Acyls	1024306.79	1277753.9	1280549.46	1520641.17	999385.72	1342061.96	808449.78	1464525.3	872973.6	1283614.52	1069418.46	1197423.18	1127046.99	770253.35	920171.07	1247434.27	1257631.83	1328020.24	1196363.82	1196693.37	1054318.59
FT04230NR	302.17197	3.651	neg	Ala-Ile-Thr	Carboxylic acids and derivatives	21487715.73	20247712.17	20059032.87	27407638.97	24928441.16	28837152.6	18926772.13	20939066.91	19621551.64	11665041.24	15841330.98	15536714.44	24865535.27	25145255.62	25894140.89	17903371.32	17716630.64	17854086.38	22224708.53	19976316.57	22445696.68
FT05129NR	330.16701	3.629	neg	Ala-Pro-Val	Carboxylic acids and derivatives	165528316.4	152325286.5	151171213	160040703.3	161514432.7	177215342.8	169215304.5	172966349.7	171268703.2	128011517.6	130812591.1	128569974.6	159738939	162971251.6	163390636.2	159872491.3	158005325	161195326.1	130557176.1	122632472.9	125177864.4
FT02282NR	219.0509	3.309	neg	1,5-Dimethyl citrate	Carboxylic acids and derivatives	44307396.83	42493761.3	46189853.58	49150866.08	51007419.68	54435804.54	42341720.66	51415862.53	44411048.96	24926346.07	29270916.96	24160780.89	45082771.99	45688987.45	50170963.36	43077523.94	46235367.37	46752092.52	56775086.86	51695687.2	53799844.34
FT02312NR	221.09305	3.504	neg	Phenylalanyl-Glycine	Carboxylic acids and derivatives	6484227.44	6475965.5	6686955.64	7577076.02	8042895.22	8614966.16	5417188.36	6572064.24	6015865.06	6932475.9	6722319.38	6289528.3	6011561.41	6582168.94	6743064.86	5810944.02	5879540.36	5766141.9	4352517.14	4826252.43	4844912.63
FT08442NR	421.18805	4.879	neg	Trp-Ala-Phe	Carboxylic acids and derivatives	14145544.48	14799612.36	14687451.67	13166367.38	12438259.23	13650612.5	19133646.82	20973199.43	17053848.02	11200810.27	11498417.2	11110199.35	16629103.35	19957239	16175408.82	15087791.79	14473796.43	13779399.2	15704072.37	15340452.43	17119435.81
FT03194NR	262.07195	5.058	neg	2-(Quinolin-8-yloxy)propanoic acid	Benzene and substituted derivatives	5223239.68	5199049.83	5298818.48	4225336.63	4392527.87	4374840.7	7113217.34	7295541.45	6800748.42	3439019.47	3582623.61	3282174.08	6483262.35	7211354.4	7517887.32	5850447.73	6095064.5	5629396.61	6114263.4	6078924.31	6333925.02
FT05366PR	261.14833	7.553	pos	10-Hydroxy-3-methoxy-1,3,5,7-cadinatetraen-9-one	Prenol lipids	1429397.86	1856616.35	1613788.19	61724.76	114275.47	221403.7	5220329.6	6115478.21	4600002.76	3193057.11	2999680.88	2548363.39	1512915.2	1478919.52	1442185.16	974.95	46604.81	974.95	974.95	38709.68	974.95
FT10528PR	348.21662	7.428	pos	Yucalexin P8	Organooxygen compounds	2082195.25	1734807.5	2045713.14	1992926.07	2149094.37	2783217.29	1859260.92	2566405.52	2412302.46	2241704.52	1958502.45	1962019.15	5406333.65	6190944.18	5500846.29	55796.53	974.95	974.95	974.95	974.95	176869.26
FT06031NR	355.24897	8.534	neg	7-[3-Hydroxy-2-(3-hydroxyoctyl)-5-oxocyclopentyl]heptanoic acid	Fatty Acyls	310914.45	342361	410499.19	1533065.91	1505122.12	1481172.21	64904.98	67259.05	75607.96	974.95	8266.19	974.95	106290.12	137670.38	126649.1	173746.83	117592.34	184155.21	190130.46	145538.94	155727.48
FT01496NR	171.10258	5.608	neg	7-methyl-6-oxo-octanoic acid	Keto acids and derivatives	4044312.15	4106544.68	3603540.33	3042534.52	4058818.02	785952.68	26481473.38	27460150.85	4426999.97	3623266.18	3626573.3	11909967.17	28526393.47	4809655.73	4378522.08	3485239.65	3781296.54	3253226.1	11591547.59	3512535.3	3012553.43
FT10527PR	348.21655	8.262	pos	Yucalexin P15	Prenol lipids	6526107.72	8247804.93	8459243.33	10971998.78	10396912.27	15676907.46	11326779.19	11939045.7	10532678.62	2982192.57	5227178.5	5088645.16	18025070.49	20295539.38	20598414.41	1879293.73	1524929.47	1480008.28	1314050.33	1007424.83	1267107.38
FT04426NR	309.20705	8.877	neg	16-L1-PhytoP	Fatty Acyls	2309354.85	1964175.69	1959513.89	2867307.34	2608930.65	3149944.55	1541081.9	1710680.53	1410204.01	1175919.65	1147438.91	1483229.99	1234682	1113117.01	1571623.88	1497742.18	1436016.33	2488566.91	2487407.66	2381875.41	2213156.3
FT06650NR	372.18874	1.177	neg	Ile-Gln-Asn	Carboxylic acids and derivatives	7943687.02	8492883.13	9239446.78	9854874.09	10417569.32	10592581.95	7741857.72	6999981.75	7396121.97	8378255.22	9674100.88	8076176.56	8541389.53	9158941.09	9353130.75	6697225.65	7969583.84	7747001.01	7953009.45	7475668.35	7098036.15
FT06976NR	380.19251	5.082	neg	Leu-Leu-Thr	Carboxylic acids and derivatives	20185376.9	20079013.76	16938993.38	46852691.94	50411021.52	64168149.65	10942135.47	13287191.36	11860767.5	5299770.94	5512112.98	4366493.64	15649027.37	18607877.7	20996409.64	12007370.78	14483593.69	10578402.98	11943133.28	8707331.04	10355072.44
FT06962NR	380.14607	3.344	neg	Gly-Pro-Tyr	Carboxylic acids and derivatives	4564744.01	3961404.86	3967671.38	4756693.78	4485861.69	5760107.65	4502398.12	4716174.01	4531804.87	2886156.55	3087562.3	2797353.97	11458309.06	5449769.3	5094595.5	3663291.51	4443093.58	4031414.25	5678984.97	5253390.32	4814049.58
FT12100PR	374.23204	10.47	pos	Nitenin	Flavonoids	3589638.98	3747410.55	3547125.59	2677583.45	3072063.07	3614090.83	2892041.21	3632454.81	3384670.45	3059446.27	3173157.42	3014136.94	11635863.42	10314254.13	8391016.2	32078.74	201928.18	437082.86	112360.59	261538.83	84462.29
FT01529NR	173.11817	5.403	neg	(1R,2R,4R,5S)-(+)-p-Menthane-2,5-diol	Organooxygen compounds	2520470.7	2836912.12	2997928.17	2918109.81	3491555.13	3281887.69	3505396.63	3911288.65	2608686.26	2007832.51	2106594.56	2084797.23	2662990.24	2935865.89	2699884.47	4050835.67	2896811.12	3072243.61	1374304.79	1582502.15	1318498.15
FT04945NR	325.2018	10.099	neg	12S-HHTrE	Fatty Acyls	357287.59	438940.28	445024.24	804866.83	897769.35	1000180.92	155072.86	182195.3	185544.47	14487.75	38396.54	77106.36	225672.65	193999.86	104600.86	321086.91	282177.01	315328.49	331889.21	242301.08	321846.17
FT12474NR	563.34371	11.568	neg	3-O-alpha-L-rhamnopyranosyl-3-hydroxyundecanoyl-3-hydroxydecanoic acid	Fatty Acyls	375688.37	378922.31	395126.11	974.95	974.95	974.95	477760.48	310787.37	694185.25	95171.6	525179.44	146695.63	495064.51	1191183.21	1733706.52	421946.31	56867.92	214769.53	358025.78	441343.31	347439.74
FT03609NR	281.17571	9.28	neg	(4S)-Dihydrocurcumenone	Prenol lipids	416538.47	445824.72	435178.18	836403.83	587965.16	644803.03	255783.82	276232.49	238334.42	158224.7	106129.92	194035.16	348539.61	812499.01	483377.77	483477.04	480602.24	374553.14	665463.02	457794.74	547505.47
FT06762PR	285.19184	3.696	pos	Melanostatin	Carboxylic acids and derivatives	36583098	34806834.13	32068598.66	23394162.45	29652859.71	20230621.66	39891764.03	40786021.54	37982450.21	61121000.49	59972754.1	58085540.19	36208387.51	34470016.99	33669733.91	26874296.23	31109667.12	23170024.03	27071712.3	24411083.29	22558775.67
FT06856NR	377.18283	4.262	neg	Asn-Val-Phe	Carboxylic acids and derivatives	42819457.94	43822552.61	42790671.65	52452743.21	45812319.02	51101741.84	47453283.47	44903353.21	44696055.87	36960038.63	34811302.18	36124029.42	49487457.18	47616734.56	46237947.18	43459183.22	39025474.39	42273383.72	38885358.32	39035947.15	37711215.64
FT02814PR	201.12324	4.242	pos	3,4,5,6-Tetrahydrohippuric acid	Carboxylic acids and derivatives	95863930.26	88616441.96	82352807.27	99470575.14	95950175.45	95725466.64	80787629.3	83206302.16	86177901.8	48492523.34	45432494.83	45929913.97	96170746.52	99214666.63	104044172.7	84477951.13	90318670.71	90508751.56	123182668.9	87494682.86	100512184.5
FT03763NR	287.22274	9.354	neg	9,16-dihydroxy-palmitic acid	Fatty Acyls	520567.62	540754.24	718321.95	648896.9	521877.03	664853.02	504838.56	302825.23	395577.56	191562.02	198450.53	291252.09	317147.97	503832.43	241345.54	437148.73	392753.58	557499.5	155450.16	282115.29	357945.65
FT01579NR	175.09746	3.824	neg	Ketone Ester	Hydroxy acids and derivatives	11132372.68	10953796.47	10979136.33	12234602.17	11086273.48	13494935.63	10474781.25	11583049.08	11930715.63	6074337.66	7574201.03	6568487.81	11679625.69	9094554.59	12527941.72	13441277.68	13934395.09	12639943.32	13648556.28	13544702.82	12819771.4
FT03231NR	265.11931	3.574	neg	Threonylphenylalanine	Carboxylic acids and derivatives	6501518.51	7011250.02	6547937.89	10013106.42	10068935.76	11750841.29	5863365.38	6524888.02	5602757.14	5087402.66	4561498.36	4760323.89	6282665.97	7193312.61	7511953.07	5825109.09	6888551.28	6590584.82	6023297.67	5770265.97	6015193.45
FT07980NR	408.17745	3.516	neg	Tyr-Ile-Asp	Carboxylic acids and derivatives	9077500.4	8761384.57	9726258.74	11161934.37	9044281.26	6407833.36	8478672.92	7871576.39	8528450.47	7169725.61	8165789.03	7069474.48	9160224.14	9742287.24	9623962.23	7185597.37	8808260.28	6162096.73	10127472.31	10109590.92	12100240.42
FT07804NR	403.21968	3.629	neg	Leu-Gln-Val	Carboxylic acids and derivatives	28692770.08	26179843.09	27175080.07	33616507.81	32205142.66	36344306.12	26309155.03	27426850.63	26244072.37	27688693.79	28964154.66	29174255.22	30406712.54	30279053.68	29687780.07	24007295.24	23560602.33	23701783.99	20120671.61	17907261.57	18695637.13
FT04949NR	325.23837	10.69	neg	Bempedoic acid	Fatty Acyls	324125.57	329525.61	256787.38	342729.85	412928.82	337002.54	307939.76	281306.89	309588.18	380816	258012.47	343113.21	264347.04	251823.2	262489.85	287299.2	276423.9	243500.81	262204.36	277432.32	226376
FT06627NR	371.22973	4.3	neg	Gln-Leu-Leu	Carboxylic acids and derivatives	297523776.1	269202674.7	280407840.8	354707928.2	331872070.5	351790997.8	293674691.2	283846356.1	295022934.7	250124798.6	255039909.4	279962795.7	280637385	283184019.9	279508924.2	273043896.5	267903506.7	273648321.5	263866709.8	254802611.8	260150945.8
FT06970NR	380.18269	4.017	neg	Leu-Ser-Tyr	Carboxylic acids and derivatives	9334049.96	8748492.23	9482159.09	11517787.79	11150412.62	11601583.28	8583537.09	8780433.6	8414882.73	6077480.9	8188647.54	7457447.26	9454640.51	10291244.37	9851686.27	9400168.77	7151553.67	7243316.01	9022908.17	9049607.97	9338220.74
FT03128NR	259.12982	1.458	neg	Prolyl-Valine	Carboxylic acids and derivatives	10500504.2	11395408.35	11430083.74	12003803.36	18490108.64	13433209.24	8676040.83	8494070.23	9122672.73	9565215.83	9544012.99	8994973.99	10497298.39	12336844.46	15404144.3	10417709.59	10306291.81	9806517.87	8977603.21	9246680.31	10239912.98
FT06017NR	355.13979	5.982	neg	tetranor-PGJM	Keto acids and derivatives	652408.3	569270.31	567142.59	995157.62	504593.91	1070695.22	594664.43	712547.04	472775.86	631636.04	666360.56	626280.6	812901.59	1091525.42	1063553.87	974.95	974.95	25336.94	44213.37	61017.62	41194.79
FT03797PR	228.12361	4.318	pos	5-(3',5')-Dihydroxyphenyl-gamma-valerolactone	Phenols	31733072.9	31533959.57	31702288.3	31414867.2	30437712.33	35778152.99	27436580.37	24156290.09	24251321.51	21336121.54	20154542.3	22165000.87	37691603.5	37324139	38079474.83	39794027.14	41881822.97	41194221.11	49622071.8	44159121.54	47255908.82
FT07197NR	387.18855	3.323	neg	Leu-Pro-Asn	Carboxylic acids and derivatives	10426218.98	9152642.9	11222695.55	11786528.81	10352780.2	13574215.27	7999154.2	11691608.02	11652214.78	6823036.94	5772326.8	7181268.29	11088669.7	9195476.75	8958746.85	9090560.47	9280258.65	11638090.32	8924222.58	5656583.99	10296355.21
FT01683PR	143.1177	4.495	pos	4-Butyloxazole	Azoles	25750135.32	23836346.53	27332769.82	25431692.2	23811641.88	24479273.29	26940421.55	32853731.54	27405082.46	17334955.47	19169614.27	18400125.21	28498990.06	26669615.91	28995578.37	29705661.1	29621394.37	32857725.64	24993853.7	23789199.89	25717247.44
FT07933NR	407.15721	3.936	neg	Gly-Thr-Trp	Carboxylic acids and derivatives	6874737.77	6576176.77	6132373.79	6071283.56	6045080.41	6869731.61	2341481.71	3216424.7	2259567.41	3588825.9	4760125.73	3842523.71	10471427.47	12011200.11	11828966.35	8229045.58	7899559.9	7742027.57	9236060.71	8452881.66	9668333.14
FT12114PR	374.2897	9.317	pos	13,14-dihydro-PGE1	Fatty Acyls	1160682.88	881928.79	901234.8	1572268.15	1919668.73	2268776.55	735988.09	978901.12	768868.39	146190.8	120795.78	182565.65	557053.28	1051661.02	1125870.99	773126.87	1341418.91	1056407.87	697723.82	614562.23	724180.22
FT08115NR	412.22001	3.587	neg	Val-His-Ile	Carboxylic acids and derivatives	275851322.2	261759600.3	250771604.8	348688630.3	360897414.4	376687394.3	261818695.9	275498653.2	258593009.7	244203568.3	245003731.1	234124122.5	244811170.9	237519043.1	245169171.7	232879067.3	264708207.7	252652677.4	253176222.4	245262780.1	245014649.4
FT09141NR	443.25125	4.776	neg	Ile-Pro-Gly-Ile	Carboxylic acids and derivatives	10201833.95	10780768.82	10579009.67	12189318.68	11322987.26	14309537.41	8763764.86	11144992.04	8819097.66	5919228.41	4733172.54	5203625.96	10023258.05	9672464.12	9464584.53	12204867.53	12631065.32	12053172.99	16740952.76	13483320.2	14505445.97
FT01094NR	145.05051	0.922	neg	(-)-Fucose	Organooxygen compounds	34845690.81	38722412.46	21543932.97	34857446.25	26291709.38	37164937.43	49352868.38	45793813.8	48721634.81	19749858.06	26250153.45	18037187.98	22362172.44	34718658.16	21787611.5	41248631.37	41305679.87	26097520.32	23469802.15	17274756.26	20584877.38
FT10708PR	351.20036	3.7	pos	(1S,2S,3R,4R)-3-((S)-1-Acetamido-2-ethylbutyl)-4-guanidino-2-hydroxycyclopentanecarboxylic acid	Carboxylic acids and derivatives	40901099.28	39776803.5	38640340.06	41819349.72	44650520.67	52179084.74	36725891.69	42200929.38	33337528.63	27452695.09	27571997.02	23204708.03	45556115.8	50577787.68	50314402.72	36229354.87	41973416.45	39428135.6	44167343.71	38634605.34	43657561.91
FT15368PR	446.23956	5.129	pos	9beta-hydroxy-11beta,13-dihydro-parthenolide-9-O-beta-D-glucopyranoside	Prenol lipids	8157066.5	8587962.01	10058087.49	9825765.46	8825528.5	12187091.72	13595190.67	13481638.22	9660992.91	6531544.7	6381297.24	5113624.83	9492032.52	8664784.72	11479026.88	9463414.99	9635419.02	8304916.65	7718987.01	6801947.9	8057331.16
FT03445PR	219.13394	1.106	pos	Carboxyethyllysine	Carboxylic acids and derivatives	20038679.25	18889661.64	20067766.1	22059752.52	24189141.76	35444304.32	17256381.73	18210313.07	16720571.36	18767553.28	22308601.82	19516965.35	23965361.43	23205498.77	21486953.42	16923785.21	17044446.72	15326164.86	16633421.91	12812633.87	14621668.2
FT05106NR	329.2333	6.643	neg	Sativic acid	Fatty Acyls	102347743.2	56600877.11	99785320.48	297451196.3	291657935.7	329364866.4	35379185.91	43420281.36	35607984.6	9508171.88	8311548.47	9988336.73	25240685.06	33693465.76	33890607.43	43882418.27	72279997.86	42033511.63	49600987	72339667.7	42985061.61
FT06374NR	364.18777	4.096	neg	Leu-Ala-Tyr	Carboxylic acids and derivatives	59235554.63	65249000.65	57992742.92	53238446.49	35335743.39	37965206.27	52603957.76	55536332.03	54040737.74	38514777.57	35578640.29	41995196.54	77183248.09	69838920.32	63464734.02	59533202.28	50837736.65	58755067.85	67672179.91	60745424.31	60430475.02
FT01750NR	187.06111	3.27	neg	3-(3-Oxobutanoyloxy)butanoic acid	Keto acids and derivatives	5699078.46	6934164.16	5494832.07	4077637.44	5286313.96	7172939.92	7128580.56	8651348.11	7580646.32	10578842.62	8446702.51	9464089.4	6690438.42	7003374.83	7194511.37	6519518.04	7411679.06	6590990.36	8216879.3	7426939.88	10705194.41
FT10448PR	347.18417	8.513	pos	3-Epinobilin	Prenol lipids	606207.43	621971.69	623344.06	443157.76	366629.01	429958.68	932797.49	1174017.84	1185748.85	714145.15	792942.09	573687.52	510691.41	590778.42	499114.37	203815.39	259460.42	136567.86	247629.41	25180.49	376330.73
FT10586PR	349.23472	11.608	pos	Ceriporic acid A	Fatty Acyls	1800504.98	1381100.85	1188085.6	1242651.16	1557611.01	1738291.94	476744.06	1707425.13	549663.53	1846276.76	1978022.45	2146339.66	1312143.65	1116664.91	770182.43	825906.55	918393.28	1051340.9	372870.49	506897.44	463796.67
FT15538PR	450.37856	12.571	pos	Polyglycerol esters of fatty acids	Glycerolipids	915463.33	1057958.24	862420.65	883996.64	1004311.35	1130934.02	1497616.55	1724851.75	1455707.74	391884.35	461677.4	115765.44	1290716.86	1119974.51	1381001.9	1189709.18	1521527.9	1304114.02	347639.35	405389.98	392592.36
FT16097PR	465.23437	4.356	pos	Linalool oxide D 3-[apiosyl-(1->6)-glucoside]	Organooxygen compounds	39870413.42	45491555.06	47581876.88	40393562.54	43221553.67	43400469.3	39136596.36	36048945.29	35351272.31	44217620.86	43667689.89	61531975.03	52253097.71	54835718.46	55785079.64	44573461.69	46990292.28	47728651.63	52218752.34	49630000.97	59968466.67
FT03751PR	227.1251	5.613	pos	3,10-dihydroxydecanoic acid	Hydroxy acids and derivatives	7571268.82	10138275.67	9653650.88	16327356.79	17636452.72	15984700.39	2432074.64	3669023.1	2253757.82	2231534.09	1845824.35	2481755.62	4668887.25	4524767.14	5294045.42	12021434.23	12064635.67	9882625.48	11140849.52	8167749.71	12129991.25
FT18160PR	535.31245	6.774	pos	dasc#1	Fatty Acyls	2031974.75	2163968.8	2523414.75	3046273.3	2739177	3647607.03	1753087.77	1819221.63	1545152.68	3658082.5	3253998.78	3537585.95	1106691.65	1665183.02	1394035.38	1556521.4	1503518.41	1451861.69	1278911.42	1069039.27	1139932.9
FT05132NR	330.16708	2.444	neg	Val-Val-Asp	Carboxylic acids and derivatives	17654368.47	17453156.39	15792202.48	13099590.67	15690785.06	20700506.8	17548219.49	15953765.98	17104750.76	8849255.34	9368993.42	8878859.76	14819044	17486221.6	18307645.34	16444326.01	17875990.44	15242317.61	14821841.1	11891866.32	14785544.46
FT06848NR	377.14663	3.26	neg	Tryptophyl-Glutamine	Carboxylic acids and derivatives	3283310.46	3082956.39	2856136.97	3999718.1	3860194.77	4423774.85	2894528.05	3281185.43	3050596.77	1878429.06	1938619.19	1674711.94	2419434.12	3047041.39	2534932	2906404.81	3328648.32	3472219.55	2876643.16	2344645.57	2769309.18
FT16041PR	463.25452	4.835	pos	xi-Linalool 3-[rhamnosyl-(1->6)-glucoside]	Fatty Acyls	34399970.35	30154454.12	37989080.01	46719489.58	45451156.92	48523269.66	19256587.75	40522049.2	29808079.55	37639289.25	35248417.37	36727856.27	40733133.78	46976504.7	20867365.64	47366263.4	39939350.92	32337256.77	35854781.36	30332333.05	40155920.41
FT14408PR	423.2023	4.877	pos	Pro-Trp-Val	Carboxylic acids and derivatives	327936545.2	332234819	335310414.1	325274531.8	331479870.7	362611290.2	387113714.5	445157379.4	366685252.4	235631031.9	225552618.1	235774261.2	400846817.6	429050661	373077925.3	320733129.7	323227262.4	289481715.5	398226544.6	319863901.4	359183737.4
FT02692NR	240.06655	8.335	neg	Mukonidine	Indoles and derivatives	920558.1	790930.46	840288.93	1163283.08	869088.44	853466.04	1005282.31	1421933.57	1035752.93	1974563.26	2067762.7	2026982.06	1165320.36	970619.59	1241563.25	974.95	974.95	974.95	17651.76	974.95	974.95
FT04752PR	249.11187	5.394	pos	Sapidolide A	Lactones	11261479.17	11733542.94	12028794.23	19131809.5	19895166.11	20894756.01	18922540.28	20263774	18401777.38	14175036.22	13177000.69	12656382.76	14117313.19	14790148.76	15857832.06	162018.76	703174.62	522733.75	974.95	974.95	974.95
FT02812NR	245.11411	1.2	neg	Valylglutamic acid	Carboxylic acids and derivatives	12623804.95	11619624.88	11857882.16	14384331.72	17278910.76	18310937.19	6951739.31	10098701.16	8161327.04	10273182.98	11282363.63	9504565.59	10373332.89	12407687.28	11440243.82	10069623.96	11724042.91	10471028.85	13667031.45	10791376.78	10625055.44
FT09201NR	445.20912	5.282	neg	Pro-Val-Trp	Carboxylic acids and derivatives	51098739.99	50862946.87	53474591.38	62172089.03	60382028.01	61638416.58	54537909.3	58066583.97	48907001.54	36620687.52	37173760.9	35983152.89	60415710.76	60745173.36	61305327.26	58425278.34	60217033.32	57463363.32	56938922.41	50914912.25	55978914.11
FT03758NR	287.22272	9.804	neg	Ustilic acid A	Fatty Acyls	873065.96	823654.59	1063865.65	1752140.76	1774527.24	1644937.66	799440.7	869640.52	757065.21	344477.95	419959.76	373490.59	665321.03	712073.48	554736.57	623367.15	509277.45	655546.38	621206.72	748295.69	765954.83
FT03910PR	230.14991	0.747	pos	Threonyllysine	Carboxylic acids and derivatives	140497534.1	138511830.4	154744961	95353393.12	126440841.9	103675734.2	108890205.1	105502909.6	108825964.5	187739125.3	215818004	226705555.6	125812266.1	127189277.7	131297676.3	114132230	131821897.5	122328496.7	94845888.47	102793256	101612610.1
FT02899PR	203.12764	6.949	pos	3-Methylazelaic acid	Fatty Acyls	9027594.85	9676381.41	7944312.37	9886735.83	10344850.78	11223351.54	8219265.76	9902556.49	8577744.64	4802986.26	5588670.4	5043975.59	7722819.97	8145546.96	8502811.87	10741718.43	13001257.62	12565818.95	11824794.45	10848683.34	10560360.75
FT08150NR	413.21576	5.348	neg	Pro-Ile-Trp	Carboxylic acids and derivatives	6546454.06	6475141.23	6670283.33	10407437.07	24905388.47	8982246.01	5418017.68	3799754.92	3517693.32	1487670.09	3448375.24	1878244.17	5157479.61	4637050.95	4780739.45	5590031.07	4623792.86	6187844.36	4856763.5	4725597.4	4706244.67
FT07300NR	390.18849	3.348	neg	Val-Ile-Asp	Carboxylic acids and derivatives	7649695.82	11200267.02	10818907.56	12592988.43	14581031.77	9212042.76	10339250.73	10180358.38	7207882.3	7896959.7	7824497.47	6833551.11	10815525.87	11943287.78	9369173.23	10999308.84	7016881.39	10844709.39	11191340.11	7414168.69	10992612
FT17409PR	510.21945	3.244	pos	Acetyl-Ser-Asp-Lys-Pro	Carboxylic acids and derivatives	26451335.15	37146147.44	43651144.82	50870118.17	48391483.74	53739839.85	45899001.75	45908815.61	35211997.36	49686374.58	52536534.92	34813031.29	44697487.98	46017499.16	51296058.66	35023464.63	54587608.63	45842920.12	45122688.12	33479907.98	44844867.38
FT06125NR	358.19829	4.022	neg	Pro-Val-Val	Carboxylic acids and derivatives	51947714.01	41092818.64	40833524.08	47389728.24	48798923.35	57821191.7	47459600.67	40730420.25	48180200.93	35210224.9	43976006.55	34294056.85	51590886.9	43673131.42	49363902.64	43907011.86	43988787.36	47833311.4	54728118.09	46365868.46	61632634.07
FT03364NR	272.16154	3.444	neg	Ala-Ala-Ile	Carboxylic acids and derivatives	8516175.49	8822514.75	8916670.6	11641766.3	12038828.97	13108227.71	11205299.9	12045325.82	11400954.21	8741360.23	8975346.15	9659201.64	7254975.93	8133402.5	8730503.87	7907097.34	8059887.21	8152999.01	4939975.62	3240528.96	4747914.91
FT06337NR	363.21534	10.756	neg	5S-HEPE	Fatty Acyls	2943067.25	3074308.59	2988535.31	2634263.06	2587839.22	2705905.89	1854064.94	1557413.81	1816568.99	1928068.08	3258302.39	2149847.41	3389065.03	3452670.96	4740922.91	3060942.72	2189050.95	2246553.75	3465283.49	5075227.84	3794819.98
FT02234NR	217.10798	5.103	neg	9-hydroxy-5Z-nonenoic acid	Hydroxy acids and derivatives	4126716.11	4000116.88	3640355.71	7489009.03	6670360.12	7802932.61	1937870.8	2027833.26	2082648.04	1312066.09	758926.86	1167703.94	2004392.19	1850251.95	2253830.86	4500255.86	4698100.54	4716282.31	4791558.91	4925039.36	5266920.92
FT12175NR	551.3087	6.061	neg	oscr#1	Organooxygen compounds	1056339.55	1096424.03	1229780.63	798918.76	1061452.42	985816.52	1281874.25	1627076.99	1254689.81	1499418.73	1518471.73	1407672.17	996175.56	991714.35	1019199.08	833209.3	1018785.55	960459.18	982325.7	1067352.7	1058842.04
FT04120NR	300.19275	3.573	neg	Leu-Val-Ala	Carboxylic acids and derivatives	14264165.23	15152244.41	22513346.9	24085165.83	23920188.23	26069403.63	20150172.87	21785636.68	21514461.82	29120866.1	18842745.11	25944128.8	20486031.26	23823123.08	24083266.66	21903108.07	22259666.62	16742960.48	16661198.62	17815518.45	20005293.53
FT06737NR	374.157	2.273	neg	Glu-Glu-Val	Carboxylic acids and derivatives	4401901.82	3907734.68	3857353.94	5579184.04	4040739.01	5595172.54	4110818.18	4805442.22	3842707.44	2397416.66	1785690.32	1551671.38	2925758.8	3941852.58	5785753.2	4828172.55	5050913.05	2710784.82	4318599.08	4549042.44	5424848.03
FT13046PR	393.26207	10.182	pos	MG(0:0/18:1-O(9S,10R)/0:0)	Glycerolipids	1672461.46	1075978.76	1859021.61	249352.6	26296.14	178284	561543.56	356802.47	988257.35	1591476.83	1161494.57	1019347.18	1280487.34	1812648.89	1954284.1	1691696.33	1197568.99	2655617.1	4191537.04	1860808.2	3567351.89
FT04030NR	298.06967	1.519	neg	D-4'-Phosphopantothenate	Carboxylic acids and derivatives	9903362.54	10575145.73	11579111.69	10434526.22	10269018.33	13578016.55	11692697.57	13958902.47	11582259.06	7635654.57	6896782.85	6758492.57	11104656.96	10635474.15	11507682.18	9869575.55	9322538.25	10282185.7	13778763.65	12611746.61	13796810.96
FT10993NR	505.31087	10.197	neg	(22R)-1alpha,22,25-trihydroxy-26,27-dimethyl-23,24-tetradehydro-24a-homo-20-epivitamin D3	Steroids and steroid derivatives	1509024.07	1647965.43	1553522.6	1866412.77	1826434.84	1666480.82	1700924.6	1705492.57	1639959.81	1585981.68	814629.69	1656050.53	1691111.45	1580493.44	1786950.04	1493386.59	1144239.06	1732371.08	1615505.52	1701748.25	1610307.22
FT06128NR	358.19832	3.872	neg	Val-Pro-Val	Carboxylic acids and derivatives	41436898.63	40447808.79	38047741.02	40492872.72	40821929.31	44259798.04	33906048.36	42578886.75	19365445.6	28854703.7	28723143.71	21571012.29	34026520.73	33721267.85	38570889.43	21369783.44	33803377.73	31711447.34	40656653.15	39057060.5	34164903.77
FT11381PR	362.20694	4.966	pos	Semagacestat	Carboxylic acids and derivatives	17800409.31	19614808.55	19395446.27	25147977.7	25534275.4	28781071.66	18524126.68	21667709.09	16290557.34	9815788.69	10227909.33	8300074.36	20000556.81	20339309.01	23096150.51	16311009.18	17993654.62	16946444.63	18547908.76	18856185.1	17596471.58
FT07576PR	298.31007	14.219	pos	Palmitoyl N-Isopropylamide	Fatty Acyls	1144627.31	1045407.94	955409.26	752462.88	706194.84	352240.77	583290.49	817715.55	754860.4	676724.11	623233.71	492933.25	411754.47	783713.08	844826.44	753607.73	975812.34	572146.39	735287.21	596835.35	706597.21
FT07730PR	301.20068	6.514	pos	(-)-menthyl beta-D-glucoside	Prenol lipids	45229401.74	40241262.41	40210255.11	64287347.43	63354700.87	78362448.52	21366273.16	24647922.03	21929071.54	12736997.32	11740234.8	11680472.99	35866123.38	36973845.55	37002645.99	42459829.91	49783044.14	47835571.39	59891554.97	51570417.04	58499231.85
FT06755PR	285.14449	4.34	pos	Siguazodan	Diazines	35531677.57	34985027.12	28003142.16	31628974.54	20506590.3	27868899.76	26625439.39	30880320.18	25675333.97	25380462.72	29589407.01	28784644.72	35216255.71	24868438.92	35768524.58	36917864.85	43851574.58	43278941.76	50390854.88	52793507.9	44721992.26
FT06202NR	360.14129	1.91	neg	Val-Glu-Asp	Carboxylic acids and derivatives	5574994.95	5153172.12	5245292.12	5884155.84	5264067.54	6601224.98	4869953.95	5909598.39	4849278.43	3040221.68	3406031.62	2833070.91	4908882.53	6201440.49	5443275.12	5138296.24	5939010.64	5949458.48	5749485.9	5381707.03	6002811.17
FT04224NR	302.14689	0.613	neg	gamma-Glutamylarginine	Carboxylic acids and derivatives	621116.77	592197.26	509873.84	887135.75	773207.32	656971.69	506612.21	626115.6	348631.89	607125.35	632061.52	665470.7	668360.92	596851.15	570102	630973.53	612090.69	574462.54	556273.92	526901.12	720741.87
FT02604NR	235.10878	1.908	neg	(-)-Cytisine	Lupin alkaloids	3860192.5	2876474.6	3870801.52	2286820.92	4559959.6	5797416.72	1368813.31	4406075.41	3457666.99	2588206.05	2418792.91	2284675.12	3078257.13	4489848.88	3092316.13	2480798.22	4024713.29	4001097.35	3137097.02	2256321.79	2751992.06
FT08863NR	434.19303	5.541	neg	Candoxatrilat	Carboxylic acids and derivatives	2926377.03	2992255.92	2959939.79	3196140.99	3559062.91	3868452.68	2444719.28	3349152.08	2599926.68	2378418.63	2296745.59	2011343.72	2443599.37	2819288.32	2859403.3	3049558.55	3310678.69	3227964.39	2827070.2	2726017.73	2615448.76
FT07578NR	397.22053	7.211	neg	7-[(1R,2R,3R)-3-Hydroxy-2-[(3S)-3-hydroxyoct-1-enyl]-5-oxocyclopentyl]-5-heptenoic acid	Fatty Acyls	129543256.5	121052308	123360590.9	175655565.3	173944050.4	179711798.7	79106117.96	97551045.06	75734217.67	53074375.3	52123214.82	57406283.17	101255303.2	120963467.4	116436651.6	116537737	118864966.3	121876878.5	129240162.7	107323066.1	115638029.9
FT06813NR	376.15461	3.554	neg	Met-Leu-Asp	Peptidomimetics	12721187.87	13153838.93	12446711.21	13832106.04	16003895.31	15629847.54	11216419.94	13707375.26	10515154.38	7993049.06	8949812.26	8517866.48	13751811.68	14584570.1	13832779.59	11658159.66	12428889.78	12058519.64	16830049.66	14917629.19	15885614.13
FT01680PR	143.07026	5.204	pos	[(2R)-Oxiran-2-yl]methyl 2-methylprop-2-enoate	Carboxylic acids and derivatives	14808606.08	15456376.44	13424520.81	30069421.89	25019851.2	27976529.81	9038169.24	8192206.43	8977237.1	3592634.28	2887020.95	3228745.35	11196559.26	12274959.36	10051558.61	13318959.99	12132317.33	12306508.29	11753073.85	10425039.16	16251710.37
FT01620PR	139.07527	5.722	pos	4-Ethoxyphenol	Phenols	12055580.93	12588456.09	8201976.55	28111882.54	13409036.95	34758168.05	10160277.48	10986786.91	10389977.57	5802676.52	4097824.54	13431716.46	7097043.42	9912307.59	11805675.85	14147252.32	15507247.05	9235037.39	12620147.96	21575735.14	12215510.45
FT01720NR	185.11815	6.983	neg	6-hydroxy-3-isopropenylheptanoic acid	Hydroxy acids and derivatives	1317519.98	1710648.75	1353149.52	1777567.37	1838577.67	1956764.46	1142286.34	1035178.29	1150987.41	1373806.44	1171397.26	1496325.65	1058458.01	1025299.13	874715.47	1390978.53	1497760.89	1418907.65	2058584.38	1677913.48	1727779.48
FT08964NR	437.20403	4.73	neg	Leu-Phe-Asn	Carboxylic acids and derivatives	84615983.33	86046296.39	81381264.63	86121328.83	81822092.44	87500114.09	90434909.57	91715740.48	85716034.75	72728240.14	70722214.17	73606284.53	92832605.1	82888829.12	86450343.47	81209946.86	78292425.73	89868594.12	72902060.5	78761304.49	83981157.57
FT18355PR	543.24487	4.39	pos	3b,6a-Dihydroxy-alpha-ionol 9-[apiosyl-(1->6)-glucoside]	Fatty Acyls	19933058.49	22905917.85	24023333.47	36378441.67	33270036.28	40834590.31	16034021.83	15319342.65	14829052.04	35295487.9	39293835	37088722.99	14265782.72	14882176.13	15886066.51	11534002.24	14276177.18	13428604.13	8914781.19	8893181.37	13108154.99
FT07649NR	399.23668	6.924	neg	11-Epi-PGF2a	Fatty Acyls	1064533.05	601308.86	1146705.13	1364257.6	1340896.23	2792696.69	775307.74	592328.89	324965.34	340126.73	285122.48	343779.92	648819.87	819559.94	745691.27	465882.16	436558.17	706755.52	771602.16	692078.06	631852.02
FT07339PR	295.14383	6.089	pos	4-[(E)-5,6-Dihydro-2,3'-bipyridin-3(4H)-ylidenemethyl]-3-methoxyphenol	Phenols	3464245.82	3268882.22	3450136.56	3890115.02	3736886.13	5183854.53	2851301.24	3565187.89	2469594.75	2362263.73	2138494.61	1693509.3	4459637.72	3675674.31	4818297.47	2436191.22	2847908.11	2858158.42	3167662.92	3462735.7	3121917.73
FT15489PR	449.23929	4.358	pos	Kenposide B	Prenol lipids	91310168.12	80427863.64	98409990.08	114638984.2	123320810	108542881.6	86939210.4	78913940.9	82128719.7	49103301.48	50481631.43	57773979.74	109716339.2	80161207.29	83974660.94	105353492.7	113812686.3	102100416.7	102539306.5	63683051.61	100048673.8
FT01096NR	145.0505	1.174	neg	L-Rhamnulose	Organooxygen compounds	19830378.61	21557677.21	16148622.27	16243448.87	19426102.77	23056108.22	23763559.94	25903854.58	28320319.15	14184553.76	14449699.51	10874412.83	14502403.15	17562349.98	17026470.9	19034283.3	19192813.93	20461441.25	15703395.39	15855967.28	17501067.69
FT03968NR	296.07737	3.591	neg	Hexahydro-6,7-dihydroxy-5-(hydroxymethyl)-3-(2-hydroxyphenyl)-2H-pyrano[2,3-d]oxazol-2-one	Phenols	7227954.56	6334364.27	7365644.56	4208398.05	5262729.47	4782516	10305258.86	8222731.14	11227496.36	4153017.87	4859049.8	3726913.8	6737002.58	7228911.13	11018382.05	7604652.43	8395677	6436378.4	7688992.29	8330203.74	6842273.76
FT06773NR	375.16727	4.296	neg	Pro-Asn-Phe	Carboxylic acids and derivatives	5988322.59	6746019.82	6402330.85	5746566.37	5231262.6	5575910.87	8520282.98	7472467.09	8634531.02	5416155.26	4089702.08	6252788.05	7558001.18	7833156.79	7688881.68	8042846.66	7259898.24	8931869.12	6989925.42	6807966.99	7036200.15
FT04964NR	326.17196	4.36	neg	Val-Asp-Leu	Carboxylic acids and derivatives	134208237.4	122107823	130227257.7	147234979.5	149376550.8	147428321.7	102289583	106156952.2	104838912.7	150123068.8	154061349.9	151343099.3	92994112.73	92155031.66	93587291.08	115866691.8	116573440.1	121454634.8	141754551.1	132350844.3	146214543.4
FT06064NR	357.06151	6.601	neg	(3Z)-5-(3,4-dihydroxyphenyl)-3-[(3,5-dihydroxyphenyl)methylidene]uran-2-one	Phenols	1277714.55	884521.52	950762.99	1254541.88	1388088.84	1093097.45	1193800.15	1373326.21	1379064.43	942901.61	1300254.53	936980.72	853873.79	1100344.59	998260.54	1379505.11	880831.39	1044891.44	990742.96	1284177.93	1238047.67
FT12160PR	375.20246	4.379	pos	Trp-Leu-Gly	Carboxylic acids and derivatives	272126358.7	275096019.3	275993301.7	252960949	244541424.8	249856179.3	379207099.1	307080399.4	337201055.8	181055241.5	171508760.5	184575088.3	285764057.5	280177330.1	379528128.1	314120672.5	331810440.1	309841822.9	390215111.5	296077900.6	17012003.92
FT03072NR	257.17578	8.689	neg	4-(3-Hydroxybutyl)-3,3,5-trimethylcyclohexanone	Prenol lipids	3657675.6	2879712.55	4232197.19	9017466.81	10511425.63	14585767.14	1982101.25	2182117.44	1725438.91	1048447.91	844938.39	935321.49	2449086.23	2514837.94	2326006.59	3039741.07	3639713.69	3541669.85	3041265.73	3031363.3	3323130.96
FT04218NR	302.13562	0.758	neg	N-(N-(3-Amino-3-carboxypropyl)-3-amino-3-carboxypropyl)azetidine-2-carboxylic acid	Carboxylic acids and derivatives	7129167.18	7192028.58	6716403.12	9641125.43	7723806.95	7646723.15	6103020.82	6811206.08	5738841.68	5826755.25	6376618.48	5263444.21	7351321.69	7551572.66	8259282.32	6187624.82	4767465.54	4684328.08	6876718.91	6065490.1	6551893.52
FT12453NR	563.1407	4.341	neg	Apiin	Flavonoids	2464552.06	3054405.23	2553031	4740687.93	4484231.42	4468040.56	6488456.21	5725451.89	6014501.48	1336532.67	1507265.32	1468442.97	2049826.08	1727657.1	1690355.16	2214494.78	2661200.12	2609191.38	357478.47	192705.55	354122.91
FT18231PR	538.25767	7.575	pos	Physalolactone C	Steroids and steroid derivatives	556966.02	809788.28	650947.21	566439.04	974907.66	869637.99	1148072.61	826735.53	999251.14	133584.76	98613.93	974.95	1668843.77	1678833.89	1502664.74	1496073.13	1835357.74	924889.78	178350.45	198001.59	159912.24
FT05582NR	343.19861	1.92	neg	Thr-Pro-Lys	Carboxylic acids and derivatives	3884475.07	3977965.99	4169316.97	5267263.18	5326203.48	6126506.65	3688041.65	4259923.62	3853421.29	3048161.95	2801250.25	2994970.28	3914241.96	4666940.21	4202508.58	3487830.13	3698619.5	3591678.01	3638643.91	3443158.6	3070112.62
FT02863NR	247.11209	2.74	neg	Valylmethionine	Carboxylic acids and derivatives	5295227.01	5038953.19	5289474.76	6663107.19	6598995.98	7486358.56	4515237.39	4773677.85	4434750.19	4777290.26	4976968.37	4854468.67	5456288.23	5857695.57	5848050.73	4292369.77	4776964.54	4528293.26	4572849.67	4577247.47	4546473.17
FT06961NR	380.14638	3.811	neg	Asp-Phe-Thr	Carboxylic acids and derivatives	3735331.56	3457001.45	3568440.35	4318253.69	4455049.48	4252615.61	3212612.74	3696557.66	4116141.57	2525362.6	2602208.36	2270540.76	4527314.95	4508690.8	3863817.57	3690739.24	3533860.32	3918517.54	3821884.95	4050479.65	3650068.13
FT02372NR	225.08801	2.69	neg	2-(Prop-2-ynylamino)acetic acid	Carboxylic acids and derivatives	5838238.56	5832246.1	6429071.53	8050713.18	6672056.98	7184706.48	5758092.81	6530472.04	4354695.92	5513657.4	5971938.75	5682296.75	6103400.73	6177525.97	5961907.89	4998080.61	6828380.35	6752786.63	4872793.51	4897263.19	4953525.18
FT10921NR	503.25128	4.602	neg	(3S,7E,9R)-4,7-Megastigmadiene-3,9-diol 9-[apiosyl-(1->6)-glucoside]	Fatty Acyls	7449628.64	7189190.32	6833186.27	7941114.72	6972686.81	6814882.82	8229943.3	8933680.05	7757916.14	9470562.95	7741061	7653113.83	8273607.77	7091325.38	7699523.8	8837953.84	5377256.68	9159413.23	6106292.23	4995999.11	6362606.97
FT10116PR	341.26831	9.385	pos	PGE1 alcohol	Fatty Acyls	1458320.21	1240316.73	1390816.74	2986818.01	1445447.71	1433532.23	713329.79	656716.42	637841.52	525992.14	385959.1	570467.17	1260103.98	1698719.26	1707653.36	1016561.7	1164880.48	1421581.01	1104559.96	1166663.26	1092875.99
FT16814PR	488.26812	5.841	pos	N-Methoxysuccinyl-Ala-Ala-Pro-Val	Carboxylic acids and derivatives	160766931.2	169986993	167882196.3	165345795.3	182748226.7	190933778	163392271.8	227131629	175492710.7	187086566.3	209828515.8	178954325.3	176165652.2	199248415.6	191720150.1	108641235	133173181.9	108296063.6	125046259.2	106482784.6	132508108.7
FT10699NR	493.22636	0.906	neg	Threoninyl-Gamma-glutamate	Carboxylic acids and derivatives	1348732.9	1575683.96	1416622.59	1538769.78	1213453.19	1231197.42	1330890.04	1571069.42	1041152.4	1229921.73	1142913.13	1197542.45	1637776.8	870883.58	811146.98	890151.69	601116.75	918899.37	801869.21	1043735.24	999974.26
FT09583NR	457.17298	3.631	neg	3-Hydroxychavicol 1-[rhamnosyl-(1->6)-glucoside]	Organooxygen compounds	4119838.52	4351624.45	3638107.24	2707057.68	2739034.22	2781392.98	5807723.26	3691769.24	4944323.92	3064037.22	3063174.18	2961580.95	3851250.99	3613636.06	4103778.56	5942333.26	5568423.53	6268789.06	5278060.16	4158616.65	4702912.9
FT12046PR	373.2806	3.955	pos	Lys-Leu-Ile	Carboxylic acids and derivatives	168868316.3	209077362.5	190289241.8	269989818.4	253165653.4	271022861	191593439.8	193627591.1	197526319.1	159572355.3	153953463	152412722.3	174289137.9	199662374.9	196885404.3	154254551.1	163184286.9	166899466.1	148901670.6	126157430.9	161039920.3
FT04615NR	315.25392	10.333	neg	9,10-dihydroxystearic acid	Fatty Acyls	2762022.06	2878962.08	3122820.52	2403625.79	2845283.18	2608159	2513564.47	2956053.86	2209791.41	1716440.15	2931077.82	2116962.5	2388160.29	3324384.58	3148798.9	2411651.48	2780619.68	3522720.81	4668817.11	4831642.93	4361575.54
FT12979PR	392.18165	3.921	pos	Ile-Asp-Tyr	Peptidomimetics	238256603.5	255956996.3	242775326.2	326958448.9	353756289.2	330428227.1	214609869.3	252436533.4	232614289.7	169177002.6	184326924.6	170903597.4	279438173.1	267129182.4	280053183.3	232518498.2	247794164.5	239511345.7	227727243.1	225622083.7	239827978.8
FT17290PR	505.2656	4.271	pos	7,8-Dihydro-3b,6a-dihydroxy-alpha-ionol 9-[apiosyl-(1->6)-glucoside]	Fatty Acyls	28507943.39	21580453.2	20681899.05	35187299.66	31509713.9	31207281.17	22124943.65	6368325.73	19756666.22	16707646.72	17601333.65	25494935.56	24519928.14	29595990.65	23592483.9	9263755.6	15512449.21	14525719.09	18373011.92	10661410.05	17837513.22
FT05064NR	329.06658	6.862	neg	Aflatoxin B2a	Coumarins and derivatives	3863488.62	3860135.29	4100000.06	5310835.33	6021259.6	6239033.82	6020367.32	7417120.09	6358656.3	624015.91	703676.71	721059.91	3599749.15	4118449	4019328.52	4243163.59	4580486.09	4415498.84	1172118.56	1193632.74	1125421.41
FT04154NR	301.16551	7.046	neg	oscr#3	Organooxygen compounds	5141432.71	5625401.79	5677004.65	15232793.08	14130264.3	16347597.65	2690426.22	2053315.36	1655093.49	1035374.15	1255617.96	1085956.59	3506436.2	3525948.14	3278991.7	4234142.39	3963443.86	5134914.32	3792195.67	3621545.6	4526557.94
FT05597NR	343.24889	9.569	neg	9,10,11-trihydroxy-12Z-octadecenoic acid	Fatty Acyls	2105931.77	1982017.33	1965160.47	4299434.02	4529766.59	5083287.58	871471.46	902036.05	871627.77	759288.36	873594.36	703130.73	932095.28	757709.58	1392552.2	1735942.21	1118748.96	1469981.5	1789018.52	1712998.3	1481749.16
FT18984PR	572.28405	6.401	pos	Dhesn	Ergoline and derivatives	781435.01	1059454.09	1216402.2	699374.77	668855.77	259937.45	1502953.41	1842757.21	1299186.44	1112303.18	1122876.15	997324.94	930816.95	1021663.65	1132304.69	927319.6	1167606.93	1054001.1	1364636.14	1048270.32	1138490.25
FT05657NR	345.13022	0.806	neg	(2S,5S)-trans-Carboxymethylproline	Carboxylic acids and derivatives	47716336.73	52935097.82	50759924.53	58886417.99	44913471.36	70315936.14	61960364.85	58944077.53	55967056.54	29159666.74	32546039.12	30807523.3	40904276.8	49001121.92	52780650.2	56751480.55	49277837.67	54564836.5	56572754.93	41331153.97	56341457.06
FT07515NR	395.20499	6.754	neg	Resolvin E1	Fatty Acyls	14006988.27	18492923.51	17724197.6	22388072.46	21636504.79	21909006.54	11527127.01	11003780.11	9948623.05	6254882.07	7411366.18	4473848.73	13775119.33	11058624.41	11104052.61	13460863.95	14031327.9	15103303.45	14807380.38	13838012.23	38085955.46
FT12995PR	392.25182	5.645	pos	Ile-Leu-Phe	Carboxylic acids and derivatives	26862780.81	26894946.29	38110994.58	35235550.17	30156061.87	38074691.22	21103609.32	28029909.05	23539829.15	21686640.24	23181742.13	20674018.31	32449108.19	31582152.76	29654016.74	24529535.36	26575561.89	24738364.95	30503702.28	28188990.05	41370736.14
FT02165PR	172.16948	9.026	pos	p-Menth-1-en-5-ol	Prenol lipids	5280284.5	5314182.81	5060380.08	5283604.09	5907438.23	5786948.05	4644375.35	4086343.29	4810408.17	4449573.37	4189637.66	3718954.44	4644085.1	4637922.62	4161435.32	3930475.45	4992762.46	4343671.96	5041866.96	4730861.3	4761058.34
FT07312NR	390.23985	5.156	neg	Phe-Ile-Ile	Carboxylic acids and derivatives	43419415.7	40508617.39	42985089.04	59656194.14	54686007.31	51419496.61	40134412.84	44350916.15	38073277.15	41361016.38	38982965.12	34219289.95	49035771.96	48055517.08	51114350.13	33737905.04	33911078.08	34820722.08	42222145.23	39783592.71	46855773.51
FT12023NR	545.25773	0.871	neg	Gly-Pro-Thr	Carboxylic acids and derivatives	14211583.45	15406508.59	12316234.81	14685916.88	13914144.77	14545950.97	14694589.82	15636810.41	16235726.7	9488812.58	10343636.53	11078254.23	16856213.46	15324465.55	16965470.55	14139248.24	16897731.19	15494591.19	13962775.59	14511385.67	15033170.63
FT14036PR	414.2343	1.171	pos	3-O-Demethylfortimicin A	Organooxygen compounds	343199191.7	319810542.3	240488070.1	287756520.5	418289804.2	339435240.9	250716328	344167407.2	195226493.3	266235878.3	296583163.4	168593166.5	279160653.8	315605889.1	122781379.9	255947722.9	227666610.4	348608032.7	174830514.7	303419071.2	347395388.1
FT07203NR	387.20006	5.31	neg	Litchioside C	Fatty Acyls	4598743.65	4461426.14	4629132.51	5736513.49	5963438.99	4956645.98	5227116.49	5076913.56	5018374.66	1453811.48	1324108.79	1316871.78	4683895.03	4709429.52	4640452.23	4714398.09	4345287.87	5278179.12	3298223.87	3000952.95	3272286.98
FT17841PR	525.23441	4.894	pos	Cinncassiol C1 19-glucoside	Prenol lipids	9464304.95	10674079.28	11196527.51	10661159.7	8873235.36	11387140.84	10402415.2	11465649.84	10112740.39	6938359.3	7317735.36	6873557.2	13065492.9	11153514.71	10194926.35	12017915.84	12369545.15	11134119.98	11671608.12	9029543.12	8934434.83
FT11456NR	521.30339	10.049	neg	28-Hydroxyglycyrrhetic acid	Prenol lipids	556355.31	448062.65	463467.86	673352.1	402428.07	575043.36	545988.24	540610.43	374305.91	538431.5	518567.69	416111.34	522193.02	410330.09	605565.06	478981.55	611881.88	452196.45	555770.38	463503.27	374185.38
FT00040NR	73.02945	1.303	neg	Hydroxyacetone	Organooxygen compounds	26684748.42	28658069.62	29002865.05	24732020.27	27626062.34	31015106.59	27714838.17	28364726.02	26589776.24	28935640.01	29216298.91	25410392.49	29102294.22	28727289.75	30664206.1	28812887.55	31288797.8	27548065.82	24312415.78	29350286.76	26936138.17
FT07034NR	381.22582	10.083	neg	5,20-DiHETE	Fatty Acyls	288924.31	301223.66	299054.81	598233.34	665170.73	697990.3	150295.18	178429.26	190928.07	64107.74	55525.14	62208.45	192015.71	221287.96	215567.03	207965.12	256292.82	221757.99	243508.52	292480.42	267334.71
FT02974NR	253.14443	8.575	neg	3-Hydroxy-beta-ionone	Prenol lipids	1680818.74	1977473.75	1599937.84	1475172.71	1005955.72	701984.55	1360361.16	1518755.48	1461157.98	1463498.83	1335718.45	1159345.31	3301002.47	1799775.57	1781617.92	1747002.34	1425628.38	1911228.44	1709501.34	1608791.65	1402022.45
FT05166NR	331.06727	2.64	neg	5-O-Galloylhamamelofuranose	Benzene and substituted derivatives	6476214.34	6623406.64	8439201.46	7741148.67	8312018.73	8912747.27	6921324.24	8296588.91	7384940.35	8683023.26	9009791.84	8255153.58	5829020.61	6683569.91	3363929.88	9236430.28	9674460.52	8039935.96	6357298.36	7519035.57	6656493.84
FT14172NR	651.31858	4.732	neg	Gelsenicine	Indoles and derivatives	18460817.45	17937687.26	20552866.61	16813732.05	16900102.89	19585384.31	18450094.32	22245350.78	19872465.93	25438877.22	28458991.16	31656092.54	17937349.32	18889682.87	19225181.78	18146157.56	20418183.51	18751671.92	18426519.61	18116928.62	21004922.42
FT04142NR	301.10401	1.598	neg	1-(beta-D-Ribofuranosyl)-1,4-dihydronicotinamide	Organooxygen compounds	5003288.46	3840580.28	5432918.75	5759247.39	6556879.41	7657115.8	3551000.02	4768865.76	4825895.79	6040708.85	6272613.48	5019143.91	3602335.62	4790101.52	5805943.51	2121738.95	2502957.69	2381850.27	2437506.72	2292380.99	1971235.11
FT06282NR	362.13582	4.262	neg	Hydroxyprolyl-Tryptophan	Carboxylic acids and derivatives	18707757.55	18280187.28	18163989.33	22298969.07	21234171.36	24646066.74	21065047.93	20801035.63	19952735.81	12944708.79	12406180.93	12888298.98	16812898.05	18957701.4	18138181.55	18734217.65	18398227.42	20595904.59	16674538.91	16053329.14	16588515.4
FT08827NR	433.15014	5.364	neg	Vestitone 7-glucoside	Isoflavonoids	1780896.37	1544293.37	1518608.36	3634970.69	3173875.84	3789150.38	1359095.93	1631272.99	1451372.5	1462752.85	1452725.91	1413289.98	1591505.06	1485500.3	1293620.83	182267.03	243357.92	155059.28	69023.78	93884.1	310921.16
FT05502NR	341.18291	2.206	neg	Leu-Thr-Gln	Carboxylic acids and derivatives	15046312.14	14778523.56	8085733.13	16101514.97	16465485.18	16889811.47	9231138.01	14857775.01	7063191.38	15102840.92	15016180.15	4588383.08	14071404.24	16232927.3	16592575.96	10555129.3	11346349.54	10108616.78	12617897.76	2581113.02	12289034.44
FT04420PR	243.10876	0.649	pos	His-Ser	Carboxylic acids and derivatives	15648048.11	16562109.5	14112245.61	17449376.64	17016611.62	20517875.36	11477039.37	13974942.43	11001790.9	20238315.93	19116040.57	17263170.57	13603535.54	17823209.86	16958323.68	15822787.4	16086097.23	15249040.92	14412313.54	12268163.15	14744843.95
FT07525NR	395.24373	9.429	neg	Carbacyclin	Fatty Acyls	696140.48	1063621.48	758141.24	770211.75	628275.15	1101251.96	693222.27	737067.71	946409.57	887656.59	934746.97	714367.87	1001857.81	1039401.2	793246.26	612783.65	478018.94	489305.9	699684.31	725213.84	697215.99
FT05802NR	348.19263	4.156	neg	Phe-Leu-Ala	Carboxylic acids and derivatives	8685048.72	8175310.17	8546301.33	8978334.07	7903274.96	9388976.63	7500779.47	8214651.24	7644998.42	8061703.67	8692354.46	8487385.05	9735797.35	9500465.86	9937920.15	7122618.69	7438811.43	6932273.24	9054760.3	8460993.76	8219381
FT03490NR	277.11927	3.032	neg	Prolyl-Tyrosine	Carboxylic acids and derivatives	10592861.88	10156811.19	10529067.64	14339547.3	13971742.99	14368380.15	13961233.38	12954956.53	12032628.76	11098716.04	10372552.4	10131360.18	7642248.26	8772386.08	9205749.55	11214588.35	12589584.09	11903728.57	5096106.76	4664335.77	4948645.81
FT06775NR	375.17065	3.618	neg	Leu-Met-Asn	Carboxylic acids and derivatives	69553546.08	67652265.34	68928535.64	80171311	83363386.83	84496203.81	68413958.73	67250852.61	66034821.03	45337731.96	45054786.78	47090087.08	80294166.58	80064765.55	82781006.11	61259281.95	62847263.33	63072522.15	68999145.15	67768835.95	67279296.37
FT05667NR	345.17069	5.966	neg	Gibberellin A44 diacid	Prenol lipids	2013576.12	1969356.78	2435348.02	2771811.18	2514956.29	2864851.61	1761051.15	1956682.81	1648342.47	1675635.28	1930773.11	1942222.01	2659205.88	2868809.08	2893703.67	913340.36	1107174.07	930922.24	2423041.14	2190039.22	2702221.89
FT15116NR	721.29045	2.444	neg	Leu-Asp-Asp	Peptidomimetics	1402735.97	1521439.56	1190018.23	1870409.3	1664128.13	2750786.56	1224990.77	1503467.88	1069467.56	818095.89	1232836.38	755674.55	1051430.45	879654.84	905453.2	955876.73	1779302.85	1022139.8	990506.82	1323357.51	854852.33
FT00861NR	131.07119	4.262	neg	2-ethyl-2-hydroxy-butyric acid	Fatty Acyls	40876513.72	42986391.95	42932190.51	56089912.84	57341847.3	59345006.47	31569736.9	32680664.26	32754361.38	27682622.83	24284997.91	25580586.46	37887770.59	33366347.83	35926424.88	38015070.8	41896887.23	43051924.08	44221089.32	41287699.37	45032496.08
FT15214NR	729.38327	4.247	neg	Ala-Tyr-Leu	Carboxylic acids and derivatives	102226410.8	107348683.8	100736083.5	125601701	126129870.7	150410380.3	100438616.3	121873458.5	94087846.46	54248245.27	68173323.72	67705205.7	141247956.7	138889121.6	127345274	129993780	106436358.1	119224356	121020489.5	127949474.3	127649360.8
FT03957PR	231.11268	4.175	pos	(1xi,3xi)-1,2,3,4-Tetrahydro-1-methyl-beta-carboline-3-carboxylic acid	Harmala alkaloids	74034943.45	74391977.17	80876188.33	68441829.03	70350976.9	71711946.22	88790684.35	91448424.99	91872894.15	29504274.65	27615688.32	30267394.21	75801943.35	82331532.06	87343785.61	80276436.21	77187063.62	83319340.54	97822869.75	90895583.84	101286165.3
FT11180PR	359.23983	1.685	pos	Arg-Ile-Ala	Carboxylic acids and derivatives	44813876.19	46606108.75	44754069.17	57578196.06	67246330.29	66864479.24	42227717.59	42806284.51	42362946.75	36617619.58	25604413.39	36853844.91	44325941.25	54031629.7	52038899.26	38107833.86	46783912.84	41312359.16	40310602.77	38710473.55	39140734.98
FT05541NR	342.16695	3.315	neg	Leu-Thr-Glu	Carboxylic acids and derivatives	13778937.29	12509553.73	8740122.75	14893865.9	13729925.17	19659180.71	13735329.42	14273682.55	13687677.13	10680485.42	11345682.34	9360084.77	13279585.84	14403450.04	14098609.04	15836508.91	17142586.76	15525597.27	13700197.14	12384946.36	14476537.21
FT00450PR	86.06049	1.384	pos	O-Acetylethanolamine	Carboxylic acids and derivatives	37485727.39	62546711.57	58908582.21	40721542.07	65136484.97	66858028.93	52451267.71	78872211.54	79289264.56	58958607.28	48833762.45	51513151.22	74199986.61	75807017.2	85396773.56	48665296.32	43309402.61	35171338.14	28587230.96	28200978.72	32030872.45
FT11711PR	368.16028	4.329	pos	Trp-Tyr	Carboxylic acids and derivatives	34968675.14	37318388.01	38610958.55	38190669.27	37251116.9	31390642.07	36301861.24	34140517.13	32501496.63	25603281.74	22212470.88	18628724.58	42681641.18	37056695.31	42709321.65	42605265.12	44131765.86	42426033.14	67247099.9	43477247.3	41963651.22
FT14695PR	429.3184	12.108	pos	Glyceryl lactooleate	Fatty Acyls	7314132.34	7270334.95	8707090.21	15717553.69	17346501.15	15023724.05	10238413.27	5545411.51	10584560.77	6738038.12	4414546.97	5222301.56	8321226.68	9460295.93	5596837.5	5838908.95	5354363.25	20303852.43	4747614.21	4686332.68	4688304.32
FT04014NR	297.17062	6.13	neg	1-Hydroxyepiacorone	Organooxygen compounds	4109102.46	3754236.93	2099420.97	6851129.21	7321216.32	7920828.58	2511289.22	2773149.55	2221160.87	1197445.61	1266938.55	955507.64	3217502.19	2858986.48	3182620.44	2383934.87	3933498.02	3821076.5	4118090.31	3641939.49	4524255.42
FT15639NR	783.33233	4.144	neg	2-[1-[(2S)-2-[[4-[(E)-N'-Hydroxycarbamimidoyl]benzoyl]amino]propanoyl]piperidin-4-yl]oxyacetic acid	Benzene and substituted derivatives	6727384.56	7314448.5	6698355.16	6834448.63	5979749.24	7036536.44	6659109.84	7525213.44	7666951.18	6987752.91	6704710.6	7799620.04	7418484.06	7557298.59	6391867.33	5802395.34	7287913.61	5487041.67	8208926.8	7379173.4	6245380.99
FT19207PR	585.36034	4.908	pos	desferrioxamine D1	Fatty Acyls	7312313.36	13801865.14	12367367.53	9982289.77	9606415.94	10568393.14	13242905.79	14229538.44	11874965.17	7843681.43	6082601.99	8612451.82	11048899.47	13012383.86	12516560.95	14427614.51	16100136.81	16720254.03	18875168.6	15959437.34	15063755.01
FT04414NR	309.17076	9.531	neg	12-Oxo-2,3-dinor-10,15-phytodienoic acid	Fatty Acyls	906562.19	854495.53	687979.65	1380368.07	728727.39	875343.35	598664.47	632740.58	559825.87	766937.17	635976.02	746169.61	629228.03	701100.73	593927.84	482962.49	569934.53	456120.31	776596.22	542076.3	775494.04
FT05066NR	329.08505	1.171	neg	D-Methionine (S)-S-oxide	Carboxylic acids and derivatives	35134719.48	34456961.42	33680163.26	31702879.74	31319290.45	28831157.4	33481268.57	29105114.14	37547480.68	45145192.82	45116181.91	41018050.34	27186019.81	25860901.4	27472557.66	39583266.68	37993959.13	38242235.56	33962572.63	34969564.55	32654221.7
FT11327PR	361.20796	3.78	pos	Asp-Pro-Ile	Carboxylic acids and derivatives	166814308.1	173917195.9	149802167.5	210594049.2	196204129.1	212511959.5	179231847.2	183510234.7	174361022.2	139290371	129253191.2	121322128.4	180883746	195395049.7	224733527.2	137634096.1	133248187.1	137948469.7	144248058.2	132980101.3	127286248.1
FT09607NR	457.27299	8.765	neg	Homoavicholic acid	Fatty Acyls	2016195.03	2255455.35	2184843.59	2182065.27	2258922.69	2127046.66	2800622.3	2085468.58	2652150.1	1970889.33	1984733.43	1997608.57	1819556.77	2423813.45	2396943.21	1898904.83	2073978.27	1734231.28	2160978.44	2242696.27	2441009.99
FT05548PR	265.15437	3.852	pos	Subaphylline	Cinnamic acids and derivatives	636678005.2	597548261.6	655041532.5	695484907.3	130578878.2	775529786	108772616.7	692923466.6	657428012.7	439261992.4	452880453.1	237594697.2	719556064.3	749351544.6	740339853.5	554877139.9	574879915.7	604353517	636328992.3	628632305.8	44331061.53
FT03130NR	259.12984	1.201	neg	Isoleucyl-Glutamate	Carboxylic acids and derivatives	9014797.1	8644485.05	9594139.41	8897103.47	5555777.5	4706645.12	7257302.3	7390981.43	8073814.22	6676860.17	7915802.9	7081352.74	6739816.28	6926180.28	6916052.14	6069206.4	7792185.71	5993433.73	7883038.67	7229358.96	5162041.6
FT05674NR	345.17734	0.846	neg	Glu-Ala-Lys	Carboxylic acids and derivatives	17263840.62	18605769.76	17932298.98	18834977.32	19252828.82	14328828.01	15994427.15	13168312.51	14991039.75	12568308.35	15569149.43	14512395.13	19546248.92	18923767.72	21622668.97	17740760.29	18237679.69	17407068.29	18338089.67	17372809.81	17513108.11
FT11328NR	517.22664	0.765	neg	Ser-Pro-Gly	Carboxylic acids and derivatives	4586530.64	5249868.69	7145350.12	540158.53	717908.41	880320.37	4642371.94	7181455.14	5160361.05	5057414.03	7485289.82	8431440.91	7274617.29	4786463.14	5485000.34	7227602.56	7238679.86	5795386.55	10840763.74	7986363.4	9146980.92
FT17357PR	507.36782	7.197	pos	Theasapogenol A	Prenol lipids	2472982.91	2211876.68	2518446.05	6340581.93	5769578.18	7486405.69	877434.09	1793150.8	1009427.82	479436.81	513392.59	465290.3	1688722.52	2274304.25	2072027.73	2328345.53	2085016.98	3117943.99	2660679.99	2265470	2030319.46
FT00959NR	135.04503	5.602	neg	alpha-Methyl-2-furanacrolein	Heteroaromatic compounds	2658614.63	2929139.16	2624627.81	2870704.05	2556701.28	2958148.39	3785555.88	3771897.12	3548819.9	6035863.17	5115141.04	5378306.66	3976390.62	3669295.55	3047978.93	1711223.29	2106600.74	1980551.61	1205442.62	1019613.83	1426567.34
FT16269PR	470.2378	3.873	pos	Tyrosyl-prolyl-leucyl-glycinamide	Carboxylic acids and derivatives	23712708.32	26548543.67	26991084.6	31555692.93	28620125.32	24900491.5	22358578.91	26663131.53	20467875.4	21442843.43	23622604.69	19114030.55	21640276.52	22371121.42	20408915.19	19705879.19	26063925.75	21595648.3	23424181.91	21577410.25	24166853.96
FT02942NR	251.0924	8.141	neg	2,3-Dihydro-6-methoxy-2,2-dimethyl-4H-1-benzopyran-4-one	Benzopyrans	3925215.14	4690080.26	4515212.32	5158147.95	4613242.48	4765208.81	6431247.4	4697333.26	5474192.39	4434950.11	4402839.92	4916620.98	4575396.75	4037225.11	4159891.04	4354917.95	5721359.49	5328625.37	5386076.89	5490555.27	5264382.26
FT13840NR	633.38364	3.592	neg	Thr-Val-Val	Carboxylic acids and derivatives	3060398.13	2966861.72	2010076.09	3023227.33	3185126.97	3809689.89	3213894.41	3399119.41	3141356	2336428.71	1918749.63	1658595.1	3915916.75	4187847.8	4160405.28	2566270.86	2541770.22	2399875.62	2693277	2500672.81	2486225.89
FT01965NR	201.12434	0.752	neg	N-Acetylisoputreanine	Carboxylic acids and derivatives	4238384.92	7413707.61	5644903.18	7242145.35	7366776.79	6518271.12	5221515.41	5168812.97	4197817.99	6528802.42	7108850	6687450.07	6335652.42	6662407.51	7518732.94	6073280.39	5187964.66	4719387.25	4518145.47	2421305.25	6043980.92
FT14999NR	713.44601	5.733	neg	N-(8-Amino-1-carboxyoctyl)-alanyl-proline	Carboxylic acids and derivatives	12317300.08	11567805.28	11162566.59	42485693.29	43090997.59	44015289.19	4159950.81	5533433.41	3943087.36	327774.41	805061.88	278323.32	9963837.03	10490483.82	10357440.88	8942608.32	9301775.82	9206737.39	6640296.44	5399818.86	6038538.71
FT18562PR	552.3004	4.82	pos	3-Hydroxy-beta-ionol 3-[glucosyl-(1->6)-glucoside]	Prenol lipids	19278293.21	14814378.94	18275879.63	17463012.11	22413172.41	18230112.86	16338462.55	14871559.83	13076579.2	14464245.45	22025593.21	23273481.24	12840804.55	18988865.25	13344905.7	15655212.68	16983423.88	15202493.09	14345762.65	6983166.43	17075672.51
FT05601PR	266.12492	2.229	pos	N6-Methyl-2'-deoxyadenosine	Purine nucleosides	34329065.76	37158381.98	34837028.13	28218581.85	20826836.94	32825479.16	43731429.25	50622713.88	39165828.49	29499322.16	30418674.68	26923404.86	28714646.8	45064259.13	33926045.83	33021393.43	49460741.15	40938025.36	34875974.61	25820807.94	31730349.82
FT07922NR	406.23446	4.392	neg	Leu-Leu-Tyr	Carboxylic acids and derivatives	6958265.12	7362945.96	6595816.23	9203115.48	10047846.71	9767862.47	7417875.99	6366915.61	7573942.99	5466419.89	6791464.26	5084850.81	7415753.76	7882497.22	7542586.05	5084241.08	6406624.76	6599135.5	7185660.64	6821233.02	7028400.14
FT16651PR	483.20837	3.442	pos	Galactoarabinan	Organooxygen compounds	62418338.35	62553878.78	68436730.3	71651293.68	70560425.71	70029062.97	60167502.99	86289406.43	67773096.57	48262657.32	46647353.12	46645239.31	74944076.82	87452736.08	78900327.16	55171432.03	68584067.85	60037670.46	87193901.86	81163443.14	80123847.24
FT07848PR	303.16643	1.84	pos	Ala-Asn-Val	Carboxylic acids and derivatives	150585278	151484606.3	150606040.5	145856364.2	150727759.2	167086894.8	181624926.1	207534674.6	182291042.7	137447522.5	147844280.2	135150147	141221828.9	149198910.7	166304047.7	151529235	167297010.6	152411541.6	142871033.9	140687297.8	145301826.4
FT16411PR	474.37871	12.749	pos	ascr#35	Fatty Acyls	653144.63	506619.91	359652.13	750264.13	691032.26	912278.83	974.95	540569.73	974.95	590584.81	759978.44	886608.41	549836.96	579007.61	734625.02	379355.2	557730.08	919015.77	540856.85	395342.56	195929.48
FT04610PR	246.16985	4.006	pos	Valerylcarnitine	Fatty Acyls	73151532.9	52198947.96	46827724.4	66484384.36	70250993.1	86950743.43	78593739.1	68731782.97	66019012.34	34612496.78	33477439	36650047.83	47660251.3	59712815.85	61527394.76	59279178.69	62842703.21	63623709.66	37428273.37	33386072.69	40356145.46
FT00660PR	95.08586	6.348	pos	trans-2-trans-4-Heptadien-1-ol	Fatty Acyls	27266986.2	30425669.78	28168560.69	61213793.85	57084899.38	63812007.29	20296169.04	16246361.93	19724202.3	11392431.53	6180577.32	10277128.77	21001198.46	25306903.13	23681551.46	24046751.79	26005502.6	28050693.45	24764385.31	23781845.13	32426018.2
FT03145NR	259.19134	8.537	neg	Ipurolic acid	Fatty Acyls	880955.54	1066954.13	1157935.62	1147647.99	1604533.85	1356471.95	917444.46	976282.34	1169469.75	540735.14	581527.63	545353.83	873458.34	1280614.18	914024.26	1058183.08	1058886.44	1099189.32	1523309.92	1216618.08	1649292.98
FT03067NR	257.13967	7.811	neg	9Z-traumatiin	Fatty Acyls	882233.45	1089329.63	750044.6	246283.57	286040.84	337608.14	329341.94	349204.74	347300.79	2382940.95	2875547.9	2178607.26	405094.23	631611.33	515123.31	347961.19	386606.23	238293.52	1543812.89	1308012.63	1481161.58
FT06302NR	362.20849	4.516	neg	Val-Val-Phe	Carboxylic acids and derivatives	10795553.78	10052607.12	10401918.56	5906618.77	5896597.28	6404930.85	11905398.92	11631494.69	9444561.06	9750164.61	9633701.65	10044372.23	12189711.65	11963641.01	11670518.24	11398244.93	11515484.83	12549560.81	16359667.37	15814535.28	14788366.98
FT03424PR	219.07981	1.547	pos	Cysteinyl-Proline	Carboxylic acids and derivatives	42201091.58	41473123.89	42658251.53	62192112.41	60555166.7	70487815.64	40191365.32	32796017.24	36958250.77	27633086.98	30369891.59	27314930.06	29702049.6	30825306.85	34464963.78	41760994.87	47726005.67	43698551.68	30596163.85	33456116.38	30127313
FT03879NR	293.13707	7.381	neg	1beta-Hydroxyalantolactone	Prenol lipids	2781025.6	2474429.81	2749324.9	2418247.3	2192103.66	2447205.21	4181818.91	5093100.71	3646519.64	4765057.65	3336394.34	3391944.34	3176535.76	2608531.28	2641111.12	1975155.84	2168611.68	1994662.29	1431989.41	1164606.51	1393742.67
FT08600NR	427.19834	5.619	neg	Novaxenicin C	Dihydrofurans	4033272.12	4114266.22	3934056.66	4736927.39	4994943.03	5876015.26	3448527.81	4433304.63	3312408.89	2467419.82	2260820.32	2273191.18	4073388.16	4367894.82	4239050.01	3875828.89	3443745.81	3757337.76	3947896.61	3426331.45	3823353.28
FT03171NR	261.05499	1.702	neg	gamma-Glutamyl-S-methylcysteine sulfoxide	Carboxylic acids and derivatives	3666284.87	4070297.62	3692863.16	4316015.15	3828060.45	4973977.66	3145586.39	3567763.05	3785162.71	2759549.92	2903068.67	2157150.1	3549432.44	4076005.23	3873900.01	3199825.8	3997426.97	4600230.14	5153288.11	3899620.13	4566344.15
FT09436NR	452.24018	5.749	neg	5-Hydroxytetradecanedioylcarnitine	Fatty Acyls	1697580	1781942.81	1928306.63	895732.04	948688.75	611523.61	2300366.42	2907367.2	2211069.13	1741200.28	1950512.15	1684879.2	1908845.97	2440809.27	1997097.93	1512345.44	1670863.42	1494174.04	1643284.64	1399249.92	1415566.34
FT05915NR	351.17881	8.806	neg	[4]-Gingerdiol 3,5-diacetate	Phenols	4396860.06	3964284.49	4130403.82	8387710.6	7264710.06	8923500.91	1626757.13	2482199.86	1662529.64	1490808.57	1646408.74	1519632.9	3039665.54	3125351.64	3467584.98	3949520.91	4077011.92	5205259.34	4630492.23	4518427.56	4272331.82
FT12631PR	384.19104	4.831	pos	Phe-Ala-Phe	Carboxylic acids and derivatives	94944545.26	93075687.53	92839065.5	78533936.12	89603526.51	94660825	89731263.45	99841154.28	83234967.04	58649177.24	56854583.38	56865477.49	95698585.2	112002662.6	100725364.1	88638111.7	92806921.85	94156080.07	115616298.7	100307250	113797905.2
FT02149NR	213.07673	4.481	neg	3,4-Dimethoxybenzyl alcohol	Benzene and substituted derivatives	29173870.48	28108446.73	27801729.63	28952924.84	31327328.08	32905639.48	23112257.9	21924022.33	18945418.31	34763165.27	31421504.73	30618866.2	48003955.54	46693475.35	46881930.73	21339075.03	23953585.31	21784588.37	17350865.44	14609346.84	16662516.57
FT07134NR	385.17293	2.548	neg	Tetraxetan	Carboxylic acids and derivatives	2574690.73	2915299.94	2765547.85	2311906.27	3340246.75	2496803.25	2612950.1	3035630.72	2786232.75	2406516.49	2476921.2	2273334.65	2702516.91	3126131.05	3200147.63	2437336.73	2776876.36	2207369.35	2669789.82	2330027.55	2365148.4
FT07717PR	301.15453	4.685	pos	Phenylalanylleucine	Carboxylic acids and derivatives	20800293.6	24755536.94	24093318.21	28461722.59	28820762.03	32503922.19	22055161.5	21324825.85	19431090.94	14022726.56	13334104.83	14274090.17	21226646.63	23041224.5	25612901.79	22611111.48	23226289.71	20027272.54	21033166.63	18281743.89	19977002.42
FT13363PR	400.18641	4.388	pos	Ala-Tyr-Phe	Carboxylic acids and derivatives	44192712.2	48821437.72	46315735.8	55281161.85	48185019.31	53034145.64	49477299.14	43041955.03	48868366.19	28079474.25	33103918.68	33718553.36	60061609.77	52824474	60307084.82	49195102.8	50649523.88	47083927.14	50239636.72	43351700.34	50760963.78
FT07501NR	395.16623	7.704	neg	Bathoristerone	Steroids and steroid derivatives	1164247.22	1173672.31	1006440.26	3138194.1	2914697.89	3423554.28	430951.67	449268.41	518418.18	150643.13	237671.17	214536.34	492846.39	594317.92	488020.31	657653.79	888759.89	744993.64	542135.96	672752.69	620300.69
FT08148NR	413.21559	6.447	neg	Cinncassiol D2	Prenol lipids	21570182.34	23312015.8	24934726.69	25156636.82	24205619.57	25321370.84	22144620.2	22146231.38	20411478.29	8247883.21	8834298.28	8233808.63	22665023.95	25711190.16	25147764.42	26241631.68	2235159.33	33144990.43	24181906.22	21891804.05	21431567.85
FT07584NR	397.22309	5.442	neg	Val-Leu-Trp	Carboxylic acids and derivatives	2835898.57	3621909.23	2968335.28	3821355.25	3457961.89	3825039.92	7331045.82	7307041.2	9408538.66	3893676.15	3643689.11	3904261.52	2308670.35	2651131.79	2786879.46	947938.6	794285.67	844440.51	1160727.27	1022675.55	1036116.66
FT05672PR	267.15649	8.937	pos	2-methyl-dodecanedioic acid	Fatty Acyls	4711210.9	4681706.99	4448944.49	7566646.09	7107720.44	8237872.31	2657774.42	3144682.26	2871230.28	1897186.78	2001089.94	1554672.59	5069324.98	5026125.01	5230742.18	3887071.85	4654755.89	4843717.99	4430912.66	4288991.08	4462135.79
FT02917NR	249.11311	8.562	neg	4-Hydroxy-3-(3-methyl-2-butenyl)acetophenone	Organooxygen compounds	706332.26	787515.36	840206.94	1051832.75	1031211.01	899190.96	828111.74	763672.86	956552.57	794033.63	844503.56	1039361.01	928394.25	791251.76	836715.83	782245.43	751304.06	790081.46	868536.69	815537.26	636570.76
FT13984PR	413.20702	4.335	pos	Glu-Phe-Thr	Carboxylic acids and derivatives	866914149.6	868817343.4	894055756.2	474830699	499356783.8	565632826.7	835350462.8	921805982.2	809284949.4	1232823993	1323326475	1209394554	861107655.7	819713203.5	887461034.6	729272374.6	793198771.6	694348900.1	1685819645	1145111296	1307296820
FT03319NR	270.20746	8.637	neg	N-LAUROYLSARCOSINE	Carboxylic acids and derivatives	863227.34	822689.15	932655.71	591719.07	618165.48	884946.89	574899.18	521010.89	632638.97	709684.88	747975.19	668698.72	1138521.04	589340.93	521082.17	487986.11	456811.35	563084.77	712074.64	759987.65	652186.71
FT08834PR	319.22414	9.969	pos	(ent-15beta)-15-Hydroxy-19-trachylobanoic acid	Prenol lipids	7641897.68	6750035.31	7207299.41	20672394.66	22498456.18	25712544.39	3095196.02	3263970.07	5774649	1256226.48	780242.2	1197484.18	4321907.63	4783825.89	4499764.33	3948434.95	4703718.71	4073487.84	4497107.07	4112742.31	4843570.42
FT16213PR	468.2511	4.127	pos	Ppack	Carboxylic acids and derivatives	36345334.17	44388507.34	42706880.27	31961589.82	34866301.16	37456004.63	26505502.14	27375618.76	22339693.4	161912185.2	151857136.8	170352287.3	13113307.29	15708325.62	12142399.39	18415773.94	24224977.66	19405478.03	6577941.96	5146547.89	11894199.08
FT12796NR	578.2619	5.387	neg	Beta-Casomorphin-5	Carboxylic acids and derivatives	772096.02	698645.19	686901.57	818597.56	804857.05	1005994.67	767383.17	559737.21	668389.75	734018.46	827806.55	929939.92	643332.08	588796.48	567641.79	605073.8	684801.65	537769.82	677087.74	595349.53	652815.67
FT09352NR	449.2156	2.728	neg	Arg-Glu-Phe	Carboxylic acids and derivatives	2995671.05	2909142.7	3059527.88	4785125.48	4263214.39	4855996.41	2817544.88	3425691.08	2887085.09	1723974.21	1702448.07	1540065.84	3019740.8	3280795.61	3037427.89	2882157.12	3239606.98	2883185.66	2931207.42	2930453.58	2891056.88
FT06936NR	379.21021	9.695	neg	15d PGD2	Fatty Acyls	1095825.18	1318176.5	1218117.22	1419121.67	5644517.93	5938038.11	626218.7	638429.19	631686.78	709332.49	711382.57	614382.02	916462.27	1020428.05	1099464.7	1435973.43	1529942.59	1407218.82	1932947.57	1494768.51	1524902.58
FT08866PR	320.1239	3.265	pos	Gly-Phe-Asp	Carboxylic acids and derivatives	93845521.16	97474708.58	106738637.5	190085454	210797777.5	261430476.2	23121377.38	26877135.14	26112451.25	14557253.21	16775224.99	14844834.44	32129647.4	32321643.71	35180167.22	198074404.4	225521746.3	203234035.1	272301835.6	218765125.1	244765802.8
FT09485PR	331.18991	9.881	pos	Bakkenolide C	Prenol lipids	71236480.35	62656945.75	55549384.57	79664784.34	71803446.69	86873023.21	80507085.38	96195578.8	85213153.02	85766090.96	86630519.93	78839121.68	100672166.3	108343517.8	95210580.12	15929958.82	15600274.53	12999091.92	13754387.75	10664894.42	11451144.56
FT08526NR	424.13643	2.539	neg	Asp-Glu-Tyr	Carboxylic acids and derivatives	1192852.41	1242378.34	1377486.84	1575318.38	1636624.74	1645304.27	1455698.62	1338822.12	1326345.89	477273.99	631771.69	490094.5	1514248.58	1577574.52	1565672.78	1447961.51	1543872.02	1408097.14	1709344.29	1312330.44	1562199.27
FT05891PR	270.27885	13.069	pos	cis-6,7-epoxy-9Z-heptadecene	Epoxides	3585291.83	3124917.46	3471784.54	4648836.46	4658068.62	4241374.85	4308768.22	3562247.56	5070879.12	4806539.55	3509012.82	3890478.78	3228283.3	3720104.15	4379348.72	2900120.54	4282001.23	3227948.48	2993965.61	2941168.21	2926645.9
FT14672PR	429.21309	5.62	pos	Hypochoeroside A	Prenol lipids	4080046.04	4640103.07	4682130.02	5666012.63	4638627.09	5427919.3	3637566.86	4655109.68	4139372.5	2366182.61	2301452.42	2129092.78	4766456.45	4739801.08	4901067.14	4213433.37	4465825.09	4197193.49	4793784.75	3843838	4887626.16
FT14763PR	431.13096	5.88	pos	Torachrysone 8-glucoside	Organooxygen compounds	5906693.28	6172340.45	6676636.68	13162483.33	12450047.58	12431574.39	6307993.43	7871573.07	6306169.02	507913.33	534213.04	311944.98	11075149.52	10522055.82	10263559.21	137766.94	125082.94	150375.3	2508951.11	2315091.83	2272050.79
FT06767NR	375.14084	2.207	neg	Pro-Pro-Gln	Carboxylic acids and derivatives	12198468.95	10608245.93	9797147.49	6665025.59	6865386.14	4827742.37	17687809.27	14653698.73	16983846.86	18001468.69	16599503.38	18524682.95	12106290.05	10259024.35	10900902.28	8771752.73	9073199.23	8966964.76	8878790.15	9695373.54	8204748.72
FT14225NR	655.25713	10.206	neg	2-Hydroxy-7,8-dehydrograndiflorone	Cinnamic acids and derivatives	632884.02	621555.5	631234.77	257327.4	705351.44	728354.51	608555.31	683815.72	672416.44	694124.67	544288.69	634093.75	659683.16	557002.95	670376.19	603173.8	663264.97	381418.36	603384.18	345964.05	636166.76
FT06262PR	277.17964	10.329	pos	Cyclandelate	Benzene and substituted derivatives	3025111.89	3189866.79	2868884.81	2727639.66	3165932.87	2800009.02	3064002.23	2909987.07	2967985.79	3176434.97	3028155.84	2899902.88	3053962.86	3155304.44	2984976.64	3296753.66	2906125.01	3145892.02	3175206.41	2943804.43	3181959.68
FT04176PR	237.12322	3.566	pos	Aldosine	Carboxylic acids and derivatives	239820862.4	253630944.7	223180049.1	280376616.3	288072536.1	318152514.7	202281794.4	242135011.1	219762340.5	194314818.4	181569969.4	185886692.2	238549111.5	263929696	285553910	230185592.5	256127040.8	238434937.8	211430668	195852637.8	190282424.7
FT08956NR	437.17684	6.058	neg	Bufogargarizin C	Pyrans	10300165.17	10084534.73	10282601.31	16440769.11	17037191.11	15931877.06	5969167.33	5752281.95	5668295.25	2389723.37	2476065.38	2382708.6	6905498.75	8984769.61	8705763.89	8966435.94	8644826.19	8433374.75	6991360.48	6434838.14	7109020.28
FT02479PR	188.16446	5.108	pos	(3S),7-Dimethylocta-1,5-dien-3,7-diol	Organooxygen compounds	24665386.59	25576875.45	22292485.39	21873172.17	20711927.76	26645910.58	22251961.46	28105630.42	20972908.75	14765779.08	17852204.23	13532730.31	27610582.68	25374260.38	28258577.37	24310515.09	24103074.01	21829995.65	30931346.18	25913934.28	31218815.62
FT02509NR	231.12361	5.693	neg	Royal Jelly acid	Hydroxy acids and derivatives	9780523.36	10294874.58	9428642.78	20899305.34	20985247.06	23818971.36	3085987.43	3404699.23	3611987.59	921304.87	948544.7	805920.44	3952085.53	3943244.79	4203967.59	11081257.77	11472787.22	12298728.86	12228197.17	11287094.58	12863480
FT07583NR	397.22089	6.92	neg	Cinncassiol D4	Prenol lipids	4280337.81	3913603.33	4841533.33	11566485.08	10538566.66	9628785.62	1365163.06	1703190.74	1341494.09	452689.36	440159.95	768107.65	1648111.67	1623210.01	1651843.09	3920167.36	1842635.06	4071935.71	3942335.33	2537667.21	3756557.35
FT05358NR	336.06025	1.108	neg	gamma-Glutamyl-beta-(isoxazolin-5-on-2-yl)alanine	Carboxylic acids and derivatives	3038967.86	4238341.72	3070602.67	5423149.3	5778183.28	7622905.3	3749970.61	4311994.07	2826209.13	3202895.95	3306109.79	3425116.34	2796105.16	2342544.97	3567697.72	2152391.42	2643579.7	2633909.26	2612747.07	1858102.47	2766140.44
FT06074NR	357.11906	4.932	neg	Phlorisobutyrophenone 2-glucoside	Organooxygen compounds	18884831.69	18423509.93	18268068.49	18223542.38	17678253.69	16736830.89	22785492.09	26195106.48	24557343.46	23974587.08	24823227.06	23529896.49	16561446.6	16448558.97	15770273.99	14940416.19	15124292.96	14944119.42	15290917.85	13748678.05	13917111.75
FT07812NR	403.27006	9.388	neg	bhas#26	Fatty Acyls	778574.98	598050.3	778221.58	1398858.38	1610450.17	1497400.63	427853.52	536412.65	334905.03	283459.37	336741.4	360760.39	727006.01	715595.59	840679.96	626530.33	724664.97	691509.49	623104.85	767853.96	527384.95
FT09269NR	447.16585	4.865	neg	Trp-Asp-Phe	Carboxylic acids and derivatives	5892213.33	6657571.04	5793674.7	7437003.49	7572591.38	8305663.47	3635245.8	4408094.38	3549327.12	5649341.18	5277608.09	5363532.88	2556835.38	2696206.15	2507980.07	5369071.24	4655357.57	4631720.31	8834959.62	7732339.39	9490320.68
FT04082NR	299.20156	11.663	neg	(1R,4As,10aS)-7-Isopropyl-1,4a-dimethyl-1,2,3,4,4a,9,10,10a-octahydrophenanthrene-1-carboxylic acid	Prenol lipids	298499.55	298476.11	347680.93	282615.83	198111.27	277843.57	248906.17	222608.79	290133.74	317563.02	177477.47	246845.38	282701.6	155338.88	244053.3	242336.04	268711.38	362397.78	158109.62	328129.41	231088.26
FT11565PR	365.26602	11.478	pos	Medica 16	Fatty Acyls	1729223.12	1892725.45	1625856.48	1669058.76	1239025.5	1805957.66	1068116.08	802758.36	1098899.26	808090.29	1363540.67	993214.59	963566.13	1133024.35	1205589.55	1957841.93	1829888.89	1176854.46	3224001.01	4144767.76	3070822.9
FT05716NR	346.16193	2.154	neg	Glu-Leu-Ser	Carboxylic acids and derivatives	6906015.97	5334059.88	6650949.57	8897066.03	9046609.82	11418430.9	3347733.79	7091875.17	4543387.46	1457087.74	3958313.47	2877563.66	6617976.45	7900112.63	8616595.82	4169379.13	3828422.27	2713824.96	6298717.44	5719126.59	4818570.51
FT04262NR	303.08744	7.484	neg	O-Desmethylangolensin	Alpha-methyldeoxybenzoin flavonoids	126623.86	105482.4	150433.22	344895.61	524602.26	274705.64	129829.35	159063.88	166259.58	974.95	974.95	974.95	229174.06	201648.71	230299.49	974.95	974.95	974.95	974.95	974.95	974.95
FT04290PR	239.23668	12.888	pos	2-hexadecenal	Fatty Acyls	464910.4	336751.96	521960.63	429431.18	314645.62	370804.55	390252.3	474999.89	375844.5	248009.42	339036.57	365060.28	369576.34	240247.19	453408.07	395046.61	329708.07	269361.02	414034.13	307000.61	508223.16
FT02951NR	251.16504	8.658	neg	Hydroxypelenolide	Prenol lipids	136595.82	126516.06	141852.79	109636.94	99454.41	116120.54	187767.87	161022.82	168595.13	155369.3	189156.81	184460.89	210014.78	204935.98	225542.44	88516.4	154574.55	116543.46	139740.07	140932.38	123828.31
FT10134NR	474.26242	10.306	neg	PE(18:3/0:0)	Glycerophospholipids	374604.01	315316.01	293142.5	368390.31	332828.75	390765.03	376445.17	403960.46	353100.48	233925.89	213035.59	235134.84	382821.76	581484.34	598227.37	205675.97	181265.19	112653.92	287335.42	253474.67	216133.35
FT00909PR	104.10725	0.659	pos	Choline	Organonitrogen compounds	541329207.4	542663447.6	512686517.7	331921372.3	302878135	425093770.6	574872659.3	646671459.2	608660749.6	595076555.7	556054230.7	627064795.8	1135580086	863441822.5	816633013	412763260.6	387978120.2	343049168.2	278468555.9	265404840	284907052.3
FT02075NR	207.0661	6.395	neg	Caffeic acid ethyl ester	Cinnamic acids and derivatives	727467.04	722222.65	649378.94	709428.49	631252.19	851159.31	820164.8	793475.96	759162.46	548729.37	592356.24	440078.81	631646.24	709757.08	649706.27	554880.27	609390.05	675639.45	318067.38	348048.22	366047.55
FT02680NR	239.16521	9.944	neg	L-Menthyl acetoacetate	Prenol lipids	290060.83	288558.61	263714.72	422634.57	351233.75	377698.13	219029.04	246721.59	164006.19	316057.81	281420.78	319178.59	226546.45	260904.78	240524.26	203175.91	219042.83	339069.57	291565.45	257801.17	298111.51
FT08216NR	415.1458	1.385	neg	Cellulose, microcrystalline	Organooxygen compounds	541025.23	430545.04	429475.33	605850.44	326832.72	398693.35	535241.28	540351.75	545167.21	465826.2	680840.8	469567.89	351547.51	597884.33	443166.88	515601.35	505694.38	508064.34	781200.53	551145.1	622296.73
FT10965NR	505.17915	1.758	neg	Devd-cho	Peptidomimetics	461414.49	535938.45	397674.01	379454.11	505177.55	432026.2	502965.14	647436.78	448822.58	217952.56	114832.85	144356.67	412743.68	461515.83	626334.03	536592.78	728681.39	555331.83	608081.39	614459.38	727635.14
FT02410NR	228.05135	2.393	neg	2-((3,5-Dihydroxyphenyl)amino)acetic acid	Carboxylic acids and derivatives	821545.24	663281.14	719270.56	455380.06	686876.88	1053569.2	648989.01	672531.89	724293.15	706187.37	813773.84	648103.8	854262.17	900020.83	1084333.11	676951.96	799999.99	566111.95	710858.87	564815.59	748877.25
FT09929PR	338.1688	3.099	pos	Val-Tyr-Gly	Carboxylic acids and derivatives	278468618.1	267349126.9	268061996.9	248454627.8	253756616.7	285700184.9	274724922.6	321427326	185039800.6	226689515.3	234592564.9	226546759.4	272314428.2	271091695.7	289697462.6	288707051.8	343850817.4	270113009.9	314697772.5	243470997.2	292296638.2
FT02656NR	238.1085	5.84	neg	4-(Butylamino)benzoic acid	Benzene and substituted derivatives	671592.47	588924.47	630283.46	446546.13	527999.46	615526.91	551510.82	678608.03	671318.63	675164.75	597475.76	706578.95	590784.53	626227.78	669311.28	636725.24	668950.88	601808.69	607224.14	620153.31	357081.34
FT01543NR	174.05589	4.925	neg	8-Methoxyquinolin-2(1H)-one	Quinolines and derivatives	905703.59	1006745.13	797106.65	540356.73	843198.02	856289.92	767274.95	828131.97	700932.77	762179.56	864894.49	947494.68	788404.42	770394.98	983890.51	1023779.96	903010.94	741027.73	771699.55	744189.92	673295.96
FT03953NR	295.15503	6.497	neg	dihydrosporogen-AO-1	Prenol lipids	467974.68	394974.61	347607.44	1036638.78	1241157.74	1269242.21	161148.69	340608.76	362116.19	97891.56	116400.61	29067.81	282272.26	199575.78	300836.83	148599.89	211213.25	176562.91	170228.78	142753.31	189316.94
FT09234PR	326.30507	13.862	pos	Hormelic acid	Fatty Acyls	322463.59	270053.17	262390.88	355903.67	239129.85	325740.54	274805.78	349052.6	282994.14	347295.85	364705.88	260093.93	279845.6	341373.33	249921.82	310401.57	306620.31	301573.04	425069.8	391601.64	206819.19
FT02924NR	250.07194	4.499	neg	Gentianamine	Pyranopyridines	971113.47	1057186.45	970306.66	879746.12	831775.68	1081973.88	1391602.43	1335638.31	1116926.47	2534608.51	2421513.15	1852623.55	437580.21	654653.67	516022.19	945148.31	1219785.81	1444412.88	146634.81	244176.12	317798.95
FT02111NR	209.0818	5.061	neg	Sinapyl alcohol	Phenols	916286.24	804157.23	970188.87	623662.92	572001.43	765190.92	632053.68	1004876.55	948548.83	1158588.05	1196128.59	1308986.11	719256.84	772702.09	812976.64	561073.33	703624.5	543462.98	859359.76	886680.36	721072.63
FT01184NR	148.99128	1.61	neg	Thiodiacetic acid	Carboxylic acids and derivatives	157576.75	245225.51	237292.8	264864.41	270126.33	427406.3	117393.19	228893.79	203160.1	103138.66	73818.35	142651.25	279827.13	275374.24	320014.32	208662.06	153142.05	216654.63	201692.97	151716.41	122011.79
FT06326NR	363.18115	5.85	neg	Oridonin	Prenol lipids	485053.9	435113.53	673486.98	912327.14	942053.9	1130593.27	791132.22	554106.56	400611.01	886560.58	1245628.76	1154356.83	352195.45	300743.07	198625.39	267017.63	187171.82	177338.27	261381.99	192052.54	223367.8
FT09400NR	450.35888	10.708	neg	(8Z,11Z)-Icosa-8,11-dienoylcarnitine	Fatty Acyls	340969.93	313540.8	334383.4	352142.13	311315.13	342385.25	347072.15	445004.25	379247.78	373708.81	363606.77	435968.82	370942.09	364422.26	336513.03	375898.91	368304.25	395800.03	386091.83	331780.6	282681.06
FT02913NR	249.06167	1.893	neg	2-(2-Hydroxyethyl)-4-oxohexanedioic acid	Keto acids and derivatives	848118.31	835782.03	715811.47	407494.22	397114.35	882364.85	644376.71	1046457.48	871733.49	660535.1	613461.6	463438.61	665777.02	423251.15	876436.11	359746.42	464894.38	583020.6	418344.5	438817.35	600388.08
FT04334NR	305.08182	8.027	neg	Musanolone C	Naphthalenes	547722.93	478651.72	488460.96	520251.27	436953.09	579368.29	397186.25	504526.96	598326.47	564131.52	441638.94	546269.22	559331.78	525608.71	580614.58	542802.3	448015.26	514384.29	525560.99	610188.91	484313.43
FT09264PR	327.19293	7.128	pos	7a-Hydroxytestosterone	Steroids and steroid derivatives	1599627.48	1324979.84	1591394.79	659383.56	356706.96	1139728.27	1252140.19	1112553.17	1020423.05	1064075.65	785769.58	228273.95	1229044.79	1751283.11	1711438.91	1490549.31	1780266.62	1807047.23	1655305.74	1912026.96	1422227.61
FT05489NR	341.10891	1.455	neg	Inulobiose	Organooxygen compounds	1924876.76	1318085.45	1869543.38	937632.95	1108532.08	1856510.2	1254907.61	1960132.98	1123076.69	2846696.93	2209197.57	1326597.44	1066451.63	1447375	1479983.93	1539835.39	1680664.55	1794645.49	964954.67	1129523.98	859319.35
FT04021NR	297.24337	11.953	neg	9,10-epoxystearic acid	Fatty Acyls	1737351.35	1913310.26	2217480.71	907720.57	816058.92	1206470.87	1832544.67	1265802.56	1763667.23	1259051.48	1056678.96	939747.99	626623.78	1830943.22	2232326.09	1512516.52	829973.16	1010449.64	1537592.15	2003166.88	1612463.1
FT04172PR	237.10956	7.657	pos	Pantheric Acid C	Fatty Acyls	1994129.99	1899806.34	2312775.4	1521544.08	1146889.99	1830063.47	2707803.79	859480.04	3048469.46	1280448.57	130524.64	1075019.53	1979310.57	1117250.83	1124004.44	1975658.85	1653772.23	495757.89	1286930.52	633770.89	1144774.44
FT06186NR	359.24386	8.756	neg	oscr#22	Fatty Acyls	651772.05	794657.78	719181.8	1290119.05	1130352.91	1464766.31	226427.68	202160.08	296353.83	110233.36	96632.54	87622.78	476379.45	506228.3	373207.84	778788.5	611273.53	712827.16	724549.25	578326.23	1025067.68
FT11338PR	361.23487	11.091	pos	ebelactone a	Prenol lipids	1196502.38	978086.08	1266243.82	3625334.48	3772364.21	3202432.05	220156.47	843297.65	180464.47	242359.58	395050.75	314207.92	780935.34	508127.82	659808.83	513684.17	576980.93	1374534.88	1448506.79	809875.3	1509641.21
FT02028NR	204.05133	1.109	neg	(2R,4S)-Pyrrolidine-2,4-dicarboxylic acid	Carboxylic acids and derivatives	734461.72	1202185.9	923495.84	856052.55	532178.65	1173106.72	757277.36	1255158.93	1029863.73	1058706.63	1316422.16	1102921.22	1092076.47	935557.47	1199121.8	996374.61	1156279.83	979236.56	713300.02	896939.47	1179805.83
FT12009PR	373.18859	3.629	pos	Pro-Phe-Gln	Carboxylic acids and derivatives	279905306.4	310095081.5	325003877.2	341900913.2	302823695.7	362717825.2	277143558	313512797.7	286029817.4	283833293.8	283850432.1	262097116.7	287119666.4	287992994.3	309084223.3	424911756.4	450726829.4	412886240.4	312513199.4	276441645.9	302683873.3
FT03209NR	263.16514	10.032	neg	2,6-Di-tert-butyl-4-methylene-2,5-cyclohexadienone	Prenol lipids	440622.92	506559.76	378976.73	257501.69	396320.46	393081.42	411363.19	343669.99	410365.15	390984.06	333341.06	342648.43	327247.47	283359.63	414687.63	405417.46	514344.44	387322.61	811661.31	505174.68	784784.44
FT03847NR	292.11906	6.46	neg	Alcyopterosin J	Indanes	663088.31	642215.53	652394.54	623775.93	627468.32	897306.24	450358.65	688736.66	544477.47	322793.42	361169.32	339993.95	662836.98	481387.13	685353.74	680081.21	976311.7	703644.75	645493.69	970145.58	530427.47
FT02017NR	203.0925	5.29	neg	6-keto-n-caprylic acid	Keto acids and derivatives	1361829.25	1606077.41	1422535.43	2049913.04	2281658.71	3133840.39	1007889.29	865592.85	1137103.43	560760.89	347662.7	674554.97	1034724.75	1154078.57	1269763.83	1457005.87	1921022.85	1283713.9	1873392.96	1728555.14	1916306.08
FT02723NR	241.1809	10.448	neg	4-keto myristic acid	Fatty Acyls	524816.66	548093.33	604642.9	679412.38	683659.21	649608.88	777401.14	620131.64	680660.01	653503.17	736747.41	492461.72	651910.88	669348.1	804983.98	690066.66	772625.1	682376.37	617041.57	691887.56	746178.13
FT05034PR	254.24763	11.687	pos	Palmitoleamide	Fatty Acyls	497207.91	566611.65	439160.92	311255.88	209053.31	974.95	267693.55	129511.42	243143.83	351068.71	342474.44	277328	394781.17	154400.52	627956.85	114170.91	231892.69	117104.29	126633.11	275208.93	181609.01
FT04074PR	234.14499	0.709	pos	Lysinoalanine	Carboxylic acids and derivatives	2427271.62	2203737.22	2974059.76	3209813.85	2208645.46	3140631.46	1204113.41	1475933.08	1576759.29	1811767.48	1459778.13	1085504.63	2174948.89	1842196.21	1920798.25	1761623.73	2253048.06	1956843.44	1818505.24	1271957.95	1524476.52
FT17638PR	518.29708	5.76	pos	Adavosertib	Diazinanes	7277077.49	6349046.64	6109012.26	6242070.13	6335285.23	9611645.92	6570888.77	8096479.33	6342490.06	2930502.41	1146135.13	3554998.34	6141267.65	8075393.06	7548969.09	6718504.83	7846160.18	7616576.95	6945888.61	6982923.22	7342806.42
FT06327NR	363.1813	6.765	neg	3,4,17-trihydroxy-9,10-seco-androsta-1,3,5(10)-triene-9-one	Phenols	291502.59	337933.4	208418.96	359001.71	273790.54	366651.85	300225.91	397803.88	500179.68	555855.09	514207.24	716638.29	235115.51	66228.62	90822.98	974.95	67696.33	116103.34	91257.65	85306.22	90696.12
FT08848NR	433.25944	10.854	neg	DG(20:4+=O/2:0/0:0)	Glycerolipids	207454.65	242808.25	223645.73	213804.92	102508.57	150960.26	974.95	99052.77	974.95	154494.05	299588.73	212463.3	255921.82	50479.21	282948.14	199459.51	200804.71	377510.46	360271.98	296600.59	396399.6
FT01231NR	153.05565	3.389	neg	3,4-Dihydroxyphenyl ethanol	Phenols	920813.88	1183085.28	1018745.05	467083.19	853744.04	852493.76	2312107.82	1204594.37	1603743.03	1204403.68	867419.03	1120155.02	1326388.92	1074770.34	1304797.41	834695.19	924017.97	753484.13	50516.13	86832.32	138284.94
FT01772NR	188.0352	4.936	neg	alpha-Cyano-4-hydroxycinnamate	Cinnamic acids and derivatives	1305274.95	959875.68	883421.02	1339694.92	1418441.26	1482867.29	1602571.28	1286112.48	954967.53	534981.9	553235.67	543677.22	652705.75	730038.37	635310.06	757258.33	969512.82	957846.67	912046.4	757171.05	876699.78
FT02499NR	231.08732	3.793	neg	methyl 3-hydroxybut-2-enoate	Fatty Acyls	3472110.33	3026381.48	2927980.25	2817868.87	3587842.57	3157400.33	2512283.84	2661958.37	1801555.68	3512473.37	3566099.28	3328479.4	3464527.97	3212060.05	3296691.49	3429161.36	2558706	3303412.87	1766677.71	2459090.02	2866259.04
FT11014PR	356.27923	10.351	pos	(+/-)5,6-DiHETrE	Fatty Acyls	955394.82	977742.98	968103.54	1166247.68	1059038.4	1240623.75	1024622.89	983247.59	843487.66	336358.43	178444.59	362153.17	1124893.89	1267678.18	1355049.31	569947.56	461978.26	494214.17	463986.93	363357.3	387153.01
FT08405PR	312.28937	12.292	pos	Methyl linoleate	Fatty Acyls	2110860.3	2211988.42	2080302.38	1224406.77	1340506.86	2378634.73	1822668.23	1982945.82	2061803.75	2145822.05	2119400.77	1493126.2	1512433.51	1544106.55	2734704.73	2351311.98	2639511.57	2657402.59	1523814.27	2508025.69	1643318.31
FT05417NR	338.13555	2.092	neg	Ala-Tyr-Ser	Carboxylic acids and derivatives	1489768.49	1144619.21	1216259.31	1101076.04	1100834.69	1207476.33	1094162.06	706395.48	1063246.26	1377298.79	935085.78	903056.31	1215669.01	1546009.62	1302324.77	1092242.42	1494211.3	1136388.36	1001225.29	1214901.5	1259452.26
FT07978PR	305.1357	8.021	pos	Oxyhumulinic acid	Organooxygen compounds	1373710.02	1518510.98	1564331.5	2777046.12	3035616.01	2810793.91	551402.63	893723.39	800705.83	293122.83	377386.44	239833.88	491220.55	580060.76	886095.51	1734396.6	1644600.24	1839465.47	1778543.99	1365011.04	1609427.59
FT16834PR	488.33495	11.733	pos	PG(O-16:0/0:0)	Glycerophospholipids	509377.38	495419.47	356422.5	915040.68	1278147.65	744267.91	374803.47	251187.57	295199.17	180266.16	53621.42	177145.55	393137.74	313776.75	254083.39	166410.44	246638.6	1044015.96	150151.76	125802.68	187884.02
FT01844NR	191.06709	0.76	neg	D-Glutamine	Carboxylic acids and derivatives	2724746.29	2610109.8	3934941.09	4498557.1	447127.35	2383001.32	942550.62	4895168.14	4117161.38	2800897.12	1825329.57	2447711.97	3446332.9	3480817.83	4382032.29	3073913.27	3584012.36	2630446.2	2782819.21	1972006.94	2708714.89
FT03552NR	279.12372	5.096	neg	7'-hydroxyabscisic acid	Prenol lipids	1208896.8	994721.81	1167076.68	905199.67	660896.06	572486.66	954709.19	1119424.78	962921.86	1554726.3	1618987.45	1580343.95	1155147.88	704355.83	882045.04	1415798.82	1294688.04	1189767.12	1525583.56	1384510.32	1537114.02
FT02373NR	225.08801	0.87	neg	2,5-Dihydro-1H-pyrrole-2-carboxylic acid	Carboxylic acids and derivatives	504899.28	440865.84	322352.64	601788.56	493074.75	620971.58	735585.59	530323.11	623392.8	587801.01	580424.9	686236.58	436174.16	462368.74	257529.01	496227.63	139981.52	808939.55	256215.36	206237.68	289498.76
FT03993NR	297.08257	0.816	neg	2,3,4,5-Tetrahydroxy-6-(1,2,3,4-tetrahydroxybutyl)oxane-2-carbaldehyde	Organooxygen compounds	3208258.84	2846910.42	2868575.99	2348792.41	2515324.04	3359020.77	2377566.58	3141686.1	2668154.54	3622538.88	7788846.14	3353307.94	2580200.26	3407975.53	3654912.16	3204931.83	2215881.03	2591036.26	1883940.98	2766321.69	2429501.67
FT06867PR	287.12512	5.97	pos	Abscisic acid	Prenol lipids	1661789.97	1520742.96	1521230.86	692462.87	1541400.43	1504128.03	1275203.48	1758584.15	1395235.23	1501179.18	1313420.92	1177316.46	1285378.41	1461126.67	1366948.01	1404548.96	923998.93	1555434.37	2804163.38	2797645.88	3193594.44
FT02129NR	211.06108	3.644	neg	3-Hydroxy-4-methoxyphenyllactic acid	Phenylpropanoic acids	1639120.87	1289542.35	1568364.58	1330773.65	1088412.05	1256016.51	2345235.83	1623718.15	1929524.97	2830087.32	1470347.14	2345585.04	1708913.69	1707669.11	1380869.04	1130997.55	1361782.95	1166559.37	887798.18	337783.35	942025.42
FT03872NR	293.11424	3.951	neg	Gamma-Glutamylphenylalanine	Carboxylic acids and derivatives	1290467.8	1442494.54	1010826.02	1614007.62	1588057.26	1285605.6	1959296.83	1965507.55	1235957.55	1049705.6	1295340.25	1271233.09	1367140.82	1590312.91	1496884.46	1174419.1	1080764.07	1243887.07	1596933.05	1448961.34	1556584.98
FT18269PR	539.32282	5.893	pos	27-nor-campestan-3beta,4beta,5alpha,6alpha,7beta,8beta,14alpha,15alpha,24-nonol	Steroids and steroid derivatives	3310959.38	2821575.82	2749412.45	4199676.97	11983743.91	5203228.31	1718503.11	2130913.72	1336513.09	3313917.65	3266679.31	2928964.29	2772915.33	2609256.55	6615908.97	1579085.84	1827535.39	1478920.1	2749217.09	1800638.11	2478646.25
FT10354NR	481.20316	6.14	neg	6beta-hydroxybudesonide	Steroids and steroid derivatives	2804669.88	2004934.87	2409450.34	5653683.32	5999609.54	6277205.26	818750.27	1013456.28	502447.12	328929.12	364314.33	457162.15	1514974	1232206.72	1273690.4	2417520.11	2736721.89	2853112.99	2571045.52	2456675.58	2203500.47
FT07131NR	385.11388	4.668	neg	3,5-Dihydroxyphenylvaleric acid glucuronide	Saccharolipids	1158330.7	1159672.01	1137620.07	1400380.59	1416535.95	1540416.44	1152281.9	1075176.22	1075105.99	1421919.79	1532314.07	1420286.99	938273.75	537563.36	1058040.06	551192.07	852478.37	1137030.15	1346133.41	1102639	1221654.52
FT03419NR	274.14092	0.753	neg	gamma-Glutamyllysine	Carboxylic acids and derivatives	2021120.02	2304894.17	1650253.19	2242143.58	2160143.55	2296179.63	1056320	1365069.1	1800638.6	2916160.7	1722241.33	2197253.9	2592349.16	1804696.6	2362684.12	1781850.46	1269674.57	1411125.65	1418167.36	1419771.46	1654967.27
FT05571NR	343.16215	0.844	neg	Glycyl-D-proline	Carboxylic acids and derivatives	2072081.99	2286269.75	2194809.53	2403094.04	1931304.33	2152921.54	1803789.25	2253349.41	2487927.85	2007609.71	2293690.47	2492228.49	2867261.33	2076753.11	2597282.08	1550982.14	2032332.36	1898120.5	2560963.91	2281819.75	2913426.12
FT20150PR	639.1918	4.866	pos	Dillenetin 3-rutinoside	Flavonoids	2564203.96	2852947.62	2375398.6	4605013.95	4813350.98	4876877.2	6638948.17	5692535.48	6266616.4	974.95	974.95	974.95	483174.12	799622.08	1800330.2	2772429.26	613013.88	1761755.42	302862.9	974.95	974.95
FT09365PR	329.17209	8.168	pos	Glycerol 1-(5-hydroxydodecanoate)	Fatty Acyls	821014.03	542973.87	641269.34	696929.23	757521.96	529762.16	1138211.78	1412174.1	1337793.02	1194222.44	1202241.45	839434.56	426757.15	442561.22	268471.13	137459	123168.44	124149.15	69527.96	974.95	105115.15
FT06608NR	371.09814	4.525	neg	1-O-p-Coumaroyl-beta-D-glucose	Cinnamic acids and derivatives	4287300.05	3804916.47	3909024.21	6157172.82	5345869.76	6124700.7	6903010.31	8255865.28	6852508.46	3096096.9	3463484.48	3633181.84	2364188.53	2435436.76	2528390.2	3383367.82	3444170.88	3595777.91	2597690.02	2539163.68	2208285.87
FT03959NR	295.19128	8.109	neg	Tanacetol B	Prenol lipids	191144.47	141755.15	159113.68	200123.42	196673.87	198640.8	154088.19	120916.4	157496.7	79877.26	135371.56	110144.55	149329.68	191492.1	153055.09	148812.84	115580.07	152382.56	125433.99	77516.17	137640.8
FT01701NR	184.06137	3.41	neg	Deferiprone	Pyridines and derivatives	2242499.54	1986023.66	2056604.97	3067185.73	2422632.93	1753180.02	2082448.58	1901160.18	2592392.93	2689502.91	1518954.46	1405587.47	1486336.45	2660492.44	2844096.88	1514535.25	3046679.31	1948555.77	2018353.1	1788383.38	1808685.94
FT03146NR	259.1913	7.877	neg	Heptylic acid	Fatty Acyls	1211296.79	1745153.88	1829641.44	4137872.61	3529571.07	4214483.67	1246202.15	1262472.66	922591.54	541224.21	487512.97	564589.31	854860.17	1183172.2	1108413.64	1295574.85	1281817.33	1360436.15	1032208.55	1122695.37	1178573.71
FT04943NR	325.20198	7.662	neg	Gallicynoic acid E	Fatty Acyls	1571519.19	1596943.26	1437209.53	2644821.1	2473146.12	2481778.76	808685.84	656072.8	665710.82	397750.56	159844.04	249979.97	882741.35	1871142.14	2208987.77	1762485.59	1315604.78	1477496.08	2460767.42	1882466.95	2153810.94
FT05534PR	265.08527	1.583	pos	Aspartyl-Methionine	Carboxylic acids and derivatives	2166889.06	1603872.31	2041983.61	641743.64	731913.22	727007.62	350082.04	611031.82	303714.87	116149.04	624868.06	116316.3	505538.7	456920.45	870558.24	5284065.1	6034818.16	5205726.44	3578816.81	2852121.22	3023937.19
FT10912NR	503.21512	5.159	neg	3'-Hydroxyhexobarbital	Diazines	1332541.86	1254013.27	1325592.5	1861570.41	1719768.82	1632489.33	1350720.1	1488586.42	1364732.1	843029.21	826180.47	767934.97	1254624.53	1096874.46	1310614.15	1341169.14	1764599.2	1624458.47	1258718.25	1391427.74	1188123.64
FT13081NR	593.15135	4.443	neg	Isovitexin 6''-O-glucoside	Flavonoids	534511.76	343686.73	380755.65	753065.64	890869.02	861352.27	1224286.38	1413167.57	1512648.42	974.95	409617.63	127133.13	974.95	974.95	125201.87	673794.49	797253.86	545327.05	974.95	974.95	974.95
FT03514PR	221.09204	1.535	pos	5-Hydroxy-L-tryptophan	Indoles and derivatives	4824013	4137204.62	4301409.12	2754993.24	1522547.26	4632009.2	3773572.24	5834105.19	2341547.69	1296490.56	1454906.39	1431397.52	2736831.29	3848266.93	5041374.92	5351439.4	6169924.34	6038239.16	7106531.62	6617188.41	6039936.85
FT04259NR	303.08328	2.131	neg	3-Methyluridine	Pyrimidine nucleosides	6084382.28	6452033.17	6392262.63	5272628.84	5764774.48	5468174	7932783.04	8203930.27	8255878.24	7870106.52	7927229.32	7335459.46	5249268.52	6578266.2	7083062.81	6837298.08	8194234.13	7779992.3	6010462.01	5859590.08	5286765.61
FT01477NR	169.05048	4.409	neg	Orcinol	Phenols	1746044.51	1770278.94	2120111.79	3931602.89	4340889.79	3757941.12	861626.61	1120557.49	937872.38	1065977.88	888472.89	1027632.84	1176563.85	1245860.12	1423283.41	1956075.39	1585750.9	1773957.35	2072502.88	2561692.19	1836547.66
FT01836NR	191.03486	4.06	neg	Protoanemonin	Dihydrofurans	2235690.4	1922384.95	2010289.24	322144.72	129199.3	623745.16	1010839.94	1765306.37	1130060.27	1233500.83	1471130.35	764339.53	2267697.48	425413.62	1627470.23	2583078	4029798.26	3839951.42	520787.34	9086067.58	804478.99
FT03825PR	228.23207	11.4	pos	Myristamide	Fatty Acyls	3244428.84	3532811.12	3458226.17	3280889.5	4649490.55	3246567.79	2480757.84	3540774.21	4116257.32	2990401.35	2105482.19	3848417.93	3115669.27	2960550.29	2926477.53	2786263.36	3073618.42	2229398.61	2628046.75	2596324.17	2687072.97
FT04436NR	310.11552	2.919	neg	Metacavir	Purine nucleosides	2092669.11	1481584.4	2654657.85	2508434.83	2471525.12	1518485.82	2776493.74	3384805.75	899409.11	2215333.61	2491799.4	2138285.83	2281725.03	2443817.14	2440490.35	2779296.94	3011346.02	1341955.73	1474848.62	2369862.63	2791574.2
FT01316NR	160.04031	5.171	neg	Indole-3-carboxylic acid	Indoles and derivatives	1102450.02	844073.54	1006947.92	1116601.05	1007110.37	1198274.39	1234047.7	1311901.53	1278917.29	584288.79	704832.01	784746.86	967177.6	974237.61	840557.51	915297.34	1072687.34	872459.97	1055927.61	1053472.39	1206402.61
FT03835NR	291.18127	4.63	neg	Methyl 2-hydroxy-4-methylvalerate	Fatty Acyls	3323933.77	3524343.84	3703496.73	6809931.15	6390402.49	7719820.53	2415331.17	2882095.58	2962470.07	984142.11	1147213.18	1269418.24	4600690.61	3877106.87	4763935.68	2794520.14	2486100.4	2720468.28	3422583.36	2947227.83	3175124.31
FT03434PR	219.11272	4.309	pos	N-Acetyl-5-hydroxytryptamine	Indoles and derivatives	14486242.72	10507207.27	12464312.84	18086188.21	14261585.32	14856000.18	12565616.51	13163446.82	14599624.48	7513907.61	4785596.51	8174961.33	12954592.94	9602646.48	14251666.21	11297475.53	13970208.51	12500382.47	12338241.49	13114184.98	12656946.19
FT04032NR	298.07903	1.464	neg	8-Hydroxyguanosine	Purine nucleosides	337594.4	296086.61	362901.16	238519.89	327430.03	341126.22	343605.53	375925.28	336293.09	139461.48	203905.81	181081.54	282298.91	283352.66	350105.63	406389.07	522023.48	384429.25	321833.38	394636.6	508393.12
FT01697NR	183.11371	3.707	neg	1-Hydroxy-2,2,5,5-tetramethyl-2,5-dihydro-1h-pyrrole-3-carboxamide	Pyrrolines	2102613.89	1809510.94	1420817.44	1717398.37	743064.59	1797370.1	1764316.95	1918822.49	2059707.14	1429148	1285519.17	1142328.83	1689069.67	1330964.57	1523598.81	1921581.74	2014750.84	2271340.24	2076216.55	2093496.96	1969557.37
FT02098PR	168.06296	1.513	pos	N-(2-Carboxymethyl)-morpholine	Carboxylic acids and derivatives	841640.83	1214096.47	839069.99	1354834.36	520549.72	1007109.56	764500.74	794034.54	592683.49	923478.13	434172.88	781377.06	377629.68	518128.61	974.95	1228120.07	1850947.74	1684634.37	713164.18	422710.33	281909.74
FT06150NR	359.09833	3.456	neg	6-O-Acetylarbutin	Organooxygen compounds	1059126.09	1299045.45	1226284.47	1714695.98	1497424.34	2317497.45	3200355.36	2222303.94	2468242.18	1579784.76	1942465.38	1805428.27	1471872.24	1417880.65	1482128.41	857950.8	1205432.34	1016992.1	471260.09	560501.25	497680.63
FT04138NR	301.07165	6.205	neg	5,7,4'-Trihydroxy-8-methoxyflavanone	Flavonoids	627964.02	599824.43	521219.34	750609.85	741054.24	995542.45	398853.02	386826.55	453085.63	322893.9	397444.86	273406.81	535860.98	659132	586701.34	454470.68	616012.8	643976.38	614271.06	501909.48	633032.12
FT06451NR	366.13037	3.701	neg	Ser-Phe-Asp	Peptidomimetics	1667910.19	1512323.09	1473394.07	1495344.41	1425957.83	1716577.95	1643931.92	1330348.76	1730350.45	163792.71	564805.18	703295.93	1257381.01	1183133.78	1315127.82	1324422.07	1588279.53	1763719.06	1315629.68	1736741.99	1760156.09
FT01980NR	202.05079	6.474	neg	Indolepyruvate	Indoles and derivatives	434177.99	452227.7	528482.74	619653.59	537561.12	426122.6	432600.5	456977.12	482641.91	264275.68	261047.28	267292.9	340520.56	445944.68	452402.25	490272.15	517313.38	605418.83	556398.54	495601.28	644154.12
FT01441NR	165.05555	4.698	neg	Tropate	Hydroxy acids and derivatives	2860461.65	3351585.75	3969167.96	3254606.3	3136717.33	3693310.16	3077901.74	3369277.76	3821158.19	4382665.15	3648868.58	3426845.94	3639098.86	4067319.15	4475582.31	2491131.41	2525652.72	1922414.13	3078263.1	2854129.4	3546605.8
FT04604PR	246.14482	1.107	pos	Valylglutamine	Carboxylic acids and derivatives	14019318.5	12756186	8892522.27	13174545.43	14552568.54	17710148.99	9622891.86	11407274.99	9838713.25	11481351.6	11983385.76	11064127.04	11397161.48	10744477.08	12999540.04	8595533.11	12343620.82	9391675.9	9245120.53	11866203.59	9496677.47
FT07225PR	293.17211	9.621	pos	L-Monomenthyl glutarate	Prenol lipids	1993206.29	2571686.32	2657668.68	4823774.09	4574999.32	9033147.16	992067.85	1194771.65	989212.98	627698.68	137536.91	436856.49	2471359.5	1509726.5	1415977.14	1899862.14	1847502.77	1710625.77	2715558.48	1948224.27	2662697.74
FT10289PR	344.25412	5.001	pos	Ile-Ile-Val	Carboxylic acids and derivatives	17176605.08	16007630.23	17194755.51	19197589.77	17690496.58	17723202.64	19664242.54	22324720.28	17006892.42	12676353.94	16660610.25	11191231.26	16219283.04	18804884.54	24353963.86	16597421.6	22202079.37	16664949.48	19846606.92	14214801.28	24786658.87
FT16386PR	474.17285	3.63	pos	(6R)-Folinic acid	Pteridines and derivatives	13461871.5	14318081.37	12903006.98	11924817.9	11802267.58	11699541.58	15060851.9	12771168.56	20256846.46	14510678.81	17343021.77	15692881.91	13859223.72	15878838.72	16950343.14	16686932.91	15916387.97	14624107.69	13454349.39	13756337.06	15126577.72
FT11568PR	365.26809	9.27	pos	Dinordeoxycholic acid	Steroids and steroid derivatives	277354.91	174010.7	285581.54	200848.62	271178.88	323456.87	136297.03	132400.42	83231.4	91996.84	109177.93	36892.39	235429.78	187009.39	251795.17	312166.67	378055.37	401050.17	288101.02	294249.64	228694.98
FT05281NR	333.19164	4.932	neg	2,6-Dimethyl-7-octene-1,6-diol 8-O-glucoside	Fatty Acyls	964499.89	949847.26	1174658.07	2422319.21	2599486.65	2348584.94	479066.72	61406.76	391681.8	974.95	84070.86	974.95	326599.17	637323.61	321553.62	1005753.65	741019	945469.13	893257	568995.64	839017.49
FT03874NR	293.11411	4.449	neg	cyclic 3-Hydroxymelatonin	Indoles and derivatives	931259.83	772129.7	1189725.76	432190.73	981169.93	933011.25	1204527.77	1067736.82	947340.67	737801.46	890890.91	729280.11	1094223.81	1083337.95	856285.91	760276.33	821833.46	932640.83	940025.99	1027711.12	637345.64
FT01318NR	160.06148	1.11	neg	5-Hydroxy-1-methylpyrrolidin-2-one	Pyrrolidines	757434.7	833974.69	700001.93	646668.57	964826.36	1247992.13	1002129.94	1124521.2	855673.41	1338437.45	1823312.61	1417048.26	708278.42	721290.31	1128310.68	792241.12	178280.39	836418.66	292117.49	251470.92	531974.13
FT08840NR	433.23011	3.065	neg	Glu-Leu-Lys	Carboxylic acids and derivatives	309186.85	500585.45	434101.14	474775.84	968709.71	2376080.79	621218.84	499432.08	433340.59	412150.47	367834.61	343152.92	416147.64	548369.56	571326.46	431989.31	651855.49	429393.71	337240	391811.53	436186.06
FT03672PR	225.07564	4.917	pos	Sinapic acid	Cinnamic acids and derivatives	4664948.42	3989580.95	4247047.12	6064310.07	7170440.05	5884586.33	8197747.21	7685647.22	8006766.93	4596939.91	3267003.82	3303666.33	5774392.67	5747804.47	5325025.78	545808.6	529652.47	350235.44	974.95	974.95	974.95
FT01790NR	189.04026	1.224	neg	4-hydroxy-2-oxo-Heptanedioic acid	Keto acids and derivatives	3179987.86	2541685.41	3482546.43	2855741.01	3263046.82	3474469.38	3150405.49	3261017.14	3645747.53	4314294.37	5627469.45	3802249.22	2959723.95	2967983.67	3582427.7	2988513.94	2913445.4	2593292.99	2995494.96	2460495.23	2287011.92
FT08060PR	306.16594	1.536	pos	Ser-Ile-Ser	Carboxylic acids and derivatives	2194146.04	1958612.16	2512082.81	2766429.28	3524823.72	4395722.08	1431948.31	2022965.2	1412514.23	1904647.18	2012525.24	1947138.05	2343075.79	3167827.55	1713725.84	1825660.16	2194708.72	1403100.12	1822586.7	1759415.41	1321508.9
FT08289NR	416.26566	5.62	neg	7-Hydroxytetradecanedioylcarnitine	Fatty Acyls	499976.58	543773.67	683557.42	832305.5	954798.37	866222.27	477533.11	402453.99	437139.13	294103.54	265494.16	206821.24	336796.9	373572.63	343636.99	693966.98	619768.95	483418.57	784460.34	670554.91	695262.04
FT14142NR	649.39323	4.355	neg	Pro-Leu-Pro	Carboxylic acids and derivatives	10884934.32	8014959.01	11986721.84	8416054.82	21567398.92	34731209.14	20489579.16	10511073.08	20316576.01	6778635.73	16536492.87	6977123.8	12209924.01	7336516.79	25298991.73	11234563.13	8213082.14	11293840.71	12098154.98	10498716.19	11625572.16
FT02398NR	227.12881	5.183	neg	delta-Hexanolactone	Lactones	23063629.96	23749025.52	23458905.83	30692838.53	30076860.13	31908795.38	15685766.68	17478647.5	16253518.18	11287717.42	8504553.75	9650598.72	22002247.6	22360115.73	24562290.98	21950604.1	28420090.85	19020241.3	29728540.87	26387301.88	29266703.63
FT03032NR	256.0615	6.333	neg	Mukonal	Indoles and derivatives	420727.08	294237.11	300712.81	263202.64	276660.43	156797.01	497963.19	682834.76	539754.3	438635.06	514380.2	509633	464222.29	598832.49	646156.92	974.95	974.95	974.95	974.95	974.95	974.95
FT06641PR	283.10341	2.006	pos	1-Methylinosine	Purine nucleosides	4439058.68	3903417.32	3995161.09	2716051.96	2662271.79	3118762.25	5332190.71	6137748.81	4527754.64	3106121.27	2997693.45	3298944.55	2965108.74	3431142.62	3775487.5	3632503.19	6109860.57	4817831.12	4575811.58	3560444.21	4984112.54
FT04603NR	315.1811	4.808	neg	3,7-Dimethyl-5-octene-1,7-diol 1-glucoside	Fatty Acyls	9603753.84	9092597.41	10142251.21	22020963.68	19945849.86	32533535.49	7527752.54	6050860.3	8586251.65	5129847.35	3118332	5053023.38	7714329.03	10938007.28	8008770.52	10919875.03	11424331.65	11520953.76	8672117.57	9338778.44	8865212.4
FT04380NR	307.19174	7.587	neg	4-oxo-nonenal	Organooxygen compounds	1356763.07	1124641.12	1278895.21	2898525.77	2465687	2149547.01	221985.78	356706.63	148749.94	473825.97	336060.57	378076.05	394673.7	476606.09	342949.68	1246775.92	1311006.18	1247051	1739137.51	1433235.66	2052869.84
FT06973NR	380.18259	3.502	neg	Ile-Tyr-Ser	Carboxylic acids and derivatives	4039688.78	4202078.87	3524282.3	4172729.21	3531189.37	4101634.59	4494595.31	4565450.57	3239715.57	3676287.31	2996822.98	3094112.55	3625201.15	3606958.21	3877251.46	3616495.22	4062118.47	3524478.84	5751271.99	3261065.4	4072187.86
FT09383NR	450.22057	4.522	neg	Lisinopril	Carboxylic acids and derivatives	32132168	28415242.24	26951986.34	29596914.97	31989082.85	34607235.38	26120289.33	27076241.71	26731715.44	32852398.65	26743503.56	33495745.23	29428368.77	30818960.79	29439226.05	25142888.15	24957087.78	27040917.14	26515917.16	27214099.86	21387484.79
FT10334PR	345.20252	4.249	pos	Nona-4,6-dienedioylcarnitine	Fatty Acyls	85978816.45	73573848.31	76184726.73	46342041.37	44512955.56	42964799.27	100853935	115850316.7	108239148.1	83683744.87	89767787.17	100489442.9	84640349.23	83726139.54	78746374.83	94944152.19	91400372.47	103491658.2	66963162.92	61164970.46	71583471.59
FT10085PR	341.17226	7.27	pos	2-Methoxyestriol	Steroids and steroid derivatives	1568919.59	1649622.02	1722153.24	2884173.12	3050139.16	2926969.75	843509.18	811424.27	1037770.3	234481.88	426724.69	423121.91	1448012.67	1668649.51	1658003.68	983701.38	1572860.84	671887.35	1726265.65	1392273.05	1961674.56
FT03967NR	296.07734	3.891	neg	N-Phenylacetylaspartic acid	Carboxylic acids and derivatives	3992060.63	3997311.78	4016325.89	3452439.85	3719792.6	3464394.63	5235772.45	6019969.29	5030428.73	2802665.67	2854866.5	2939976.97	5358264.79	5335479.45	5093527.8	4143522.01	4826186.76	4341103.92	4008776.65	4249231.07	4441804.8
FT10202PR	343.1513	6.848	pos	ascr#10	Organooxygen compounds	838100.33	698677.39	771518.13	499721.27	463492.44	459904.2	1242190.69	1290043.97	1199201.56	671013.78	757289.59	778251.31	180247.69	359157.26	372820.33	1122971.16	1190907.17	1040691.73	922177.25	627323.68	788112.71
FT07540NR	396.14111	2.48	neg	Ser-Glu-Tyr	Carboxylic acids and derivatives	2691292.06	2443916.03	2500124.68	3694174.94	3518484.23	3521198.28	2656973.21	3067479.02	2805862.86	1658714.16	1888692.65	1550560.63	2144190.79	1748515.56	1292882.54	2753621.84	2795758.53	1898379.91	1655181.7	1830829.92	2084781.12
FT19241PR	587.28628	5.205	pos	Irinotecan	Camptothecins	9499012.76	11545320.97	8547842.11	16693570.7	14991991.2	14786513.39	6890258.73	9417004.73	7219674.78	18844436.19	21356882.46	15551220.9	6831349.59	7290696	7452082.84	5721791.69	6473146.74	5958595.34	5787855.33	5787488.42	6119501.45
FT01593NR	176.03857	3.592	neg	N-Formyl-DL-methionine	Carboxylic acids and derivatives	2128169.34	1080940.54	1643653.47	1265553.34	2379418.39	1743167.43	2246336.13	1738625.83	2892274.98	1267266.61	833305.75	1365217.04	1587178.71	1779810.39	1599529.75	2100984.1	1444078.65	2070922.3	1633385.95	1416864.2	1730539.8
FT02303NR	221.03021	0.765	neg	3-deoxy-D-glycero-hexo-2,5-diulosonic acid	Keto acids and derivatives	3071797.66	2950809.73	2490143.93	2014491.64	3158673.33	669216.47	1674535.61	3105602.04	1901866.39	3453233.48	5031951.72	767281.91	2068436.08	1866458.73	3327490.25	1891371.93	2655826.52	2156335.01	3256947.25	1680841.79	1666088.81
FT02439NR	229.14446	7.232	neg	Cladosporacid C	Hydroxy acids and derivatives	3392561.01	2935198.83	3406310.05	2817144.81	4769153.45	4664886.99	1696926.98	2989843.05	2237142.92	1230338.47	1432526.9	1722976.25	3244200.66	3459978.92	3682346.53	3236586.19	3062540.05	3644095.7	3013485.34	3356442.24	3293246.93
FT09519NR	455.24134	10.882	neg	PG(14:0/0:0)	Glycerophospholipids	303669.74	434840.59	349274.55	122170.93	91580.81	85616.24	393719.2	338452.54	443989.52	484671.22	598362.57	440781.52	384487.08	540179.52	666882.65	524420.37	324158.71	479191.62	477179.98	578310.71	496210.86
FT05728PR	268.10397	0.882	pos	N-(1-Deoxy-1-fructosyl)serine	Carboxylic acids and derivatives	648382960.8	1070746172	1099114370	586084788.8	943373726	1049276704	644113609.4	788059760	1022195825	869032354.8	1120466965	701603852.5	915106645.4	526123443.4	941928820.1	893125251.2	791278495.7	1325214193	1229593314	456133586.7	726457910.9
FT02203PR	174.14879	6.955	pos	4-Oxononanal	Organooxygen compounds	330707.17	321172.78	362687.98	974.95	93839.31	74034.04	502487.35	510054.75	393389.87	118213.94	25383.36	71096.45	872130.55	656616.16	850758	974.95	30148.1	32538.92	32516.94	62358.23	24795.23
FT02919NR	249.14949	11.507	neg	Mumiamicin	Fatty Acyls	971776.7	987175.57	886110.31	764328.98	845891.88	837751.75	865802.1	872066.94	799339.76	888877.22	783326.34	912155.88	992678.51	771013.72	848795.16	918241.35	861605.02	930802.04	946352.92	911795.32	746491.48
FT22211PR	973.32403	0.685	pos	Maltohexaose	Organooxygen compounds	4692525.59	5804989.21	4491600.29	4403832.8	3987099.8	3645751.68	5616020.13	5533497.32	4522788.06	6458711.88	6450487.43	5274601.09	7167888.96	6704762.25	5190835.35	6359879.04	5866934.87	4277455.39	6721657.18	6803847.57	6011734.56
FT02940NR	251.07825	1.521	neg	3'-Deoxyinosine	Purine nucleosides	432562.89	502015.37	322177.55	260229.23	341690.43	374254.63	608732.75	666370.46	517469.95	427364.88	390581.52	334519.04	477972.59	530527.98	431863.48	360711.92	480859.58	375052.93	459192.69	355994.42	365778.29
FT04681NR	317.06646	5.495	neg	3,4',7-Trihydroxyflavanone	Flavonoids	1823162.07	1683523.88	1536247.09	1143400.78	1049572.38	1243876.99	742706.72	757080.18	725763.96	237766.02	125082.82	237775.21	880286.09	959648.84	915648.23	2946797.18	2888471.99	3239044.78	3486143.44	3930134.62	4192514.46
FT05793NR	348.1407	2.475	neg	Asp-Ile-Gly	Carboxylic acids and derivatives	141675.6	291996.79	224094.73	353021.85	315090.25	591043.99	106487.8	316026.19	255537.61	128543.24	178866.85	182588.23	342419.59	229475.31	277177.66	259058.87	417363.75	282268.71	198958.35	239624.88	178344.13
FT16903PR	491.1994	3.854	pos	Mefox	Carboxylic acids and derivatives	9889091.67	8616135.2	11747581.44	10245739.17	7792139.32	10189552.95	7642742.83	9669922.04	9874032.64	4564707.12	1552092.18	3470607.88	9667587.74	10167696.14	9158597.11	9920760.21	9396470.23	8673389.38	8586514.43	9625067.1	11122041.12
FT00838NR	130.05084	0.795	neg	5-Hydroxyproline	Carboxylic acids and derivatives	979543.45	1180006.63	923268.99	1262441.99	1179273.57	1530549.93	752042.54	788110.68	1187915.89	1251979.39	1145648.43	1628953.96	921535.26	816944.74	808416.81	732904.61	639920.97	1033055.52	883185.1	761973.01	571862.28
FT00908NR	133.05056	1.427	neg	5-Deoxy-D-ribose	Organooxygen compounds	1933280.54	2297698.8	2619141.71	1491267.25	1785229.66	1775683.16	2500175.34	2453083.34	2477999.67	3524795.23	3132137.13	3282622.99	1892479.47	1926669.51	2292988.43	1754970.27	1576346.96	1841398.26	2567066.34	2447602.78	2196795.07
FT04374NR	307.13959	4.539	neg	oscr#12	Organooxygen compounds	526696.76	536683.08	628311.1	807984.99	829984.79	653981.34	682452.35	581997.93	507211	440476.09	512254.82	258842.86	474844.56	244179.32	561798.28	378696.16	271627.46	705193.23	536522.09	529265.29	553918.95
FT01905NR	197.08178	5.337	neg	(2E,4E)-2,7-Dimethyl-2,4-octadienedioic acid	Fatty Acyls	1842915.57	2055049.24	2199839.92	1861718.58	2097373.24	2219146.87	2506099.99	2775442.89	2444826.36	1355401.64	1383677.05	1387995.72	2348222.03	1701338.68	1925031.04	1797693.3	2023373.35	2147793.26	2098706.61	2218721.6	2107960.54
FT05796NR	348.15971	3.523	neg	Met-Ile-Ser	Carboxylic acids and derivatives	15131448.58	15363447.62	16314526.06	21853945.18	18816814.1	21941373.26	18479810.9	20532445.57	19255592.67	10195855.4	10029262.35	10335222.59	17903618.93	19259087.22	17544448.75	14070081.91	15394661.71	13849723.27	13618655.21	13362026.85	13874210.47
FT01757NR	187.10875	0.827	neg	Nepsilon-Acetyl-L-lysine	Carboxylic acids and derivatives	10733804.09	10149093.8	10002257.51	13642499.57	12111883.43	11742479.68	9149024.36	9434596.14	8727091.54	11202091.49	10131381.45	10922386.38	9985674.06	10215455.58	10622536.43	8761018.95	8669904.93	6541717.95	7291579.27	8827023.33	7447136.5
FT14177NR	651.39249	4.511	neg	hydroquinidine	Cinchona alkaloids	2180326.56	2051011.34	2259110.28	974.95	974.95	974.95	1791822.29	2180884.45	2036674.82	2219238.5	2646017.22	2098442.74	2716462.09	1697016.21	1732384.53	1902236.15	3227455.32	2893162.6	4092323.13	5847958.53	3999489.65
FT01495NR	171.0662	4.572	neg	3,4-Dimethyl-1,2-cyclopentanedione	Organooxygen compounds	4374929.5	2471625.57	5040087.45	4328224.53	4180834.25	3917146.87	4999060.33	5803768.86	3805569.74	4263048.06	3528562.44	4096861.06	4607702.77	5404434.99	4365645.67	4540168.31	4784894.81	5682514.18	4780095.73	4727939.55	5551088.91
FT03595NR	281.11415	1.732	neg	Threonyltyrosine	Carboxylic acids and derivatives	2914446.06	2695145.56	2757105.6	3172437.04	3216276.08	3808007.75	2434528.94	2828573.08	2779153.11	3033820.65	2888745.9	2580157.61	3308766.87	3071671.38	3351246.56	2329502.62	3113694.95	2470889.1	2172452.29	2149786.73	2255191.43
FT02139PR	171.02869	1.663	pos	Gallic acid	Benzene and substituted derivatives	2012815.93	1781397.11	2332871.44	3300507.77	3452117.45	2558244.2	2503902.04	1877898.39	2111343.25	1796320.74	1436267.2	1471342.87	2147243.87	2213483.16	2709280.54	2313849.65	2545634.38	2624184.78	3560795.17	3263538.13	3752899.52
FT07879PR	303.22744	5.342	pos	2-Propylpent-4-enoylcarnitine	Fatty Acyls	2726657.4	2666152.55	2914112.6	3036568.21	2384945.69	3341207.24	2754104.09	3395293.67	2380504.92	1839403.21	1286859.06	2191525.57	3344915.03	2624785.5	3504201.13	2780433.59	2642248.56	3690240.06	3249455.23	3086038.17	3962325.13
FT08162PR	308.17263	1.784	pos	His-Gly-Leu	Carboxylic acids and derivatives	91802886.92	86993568.66	92850450.08	84784052.14	83335664.29	50868950.09	91720185.08	81251689.09	107382221.9	73194749.77	50126005.69	44113964.85	65594967.58	103275372.9	101633478.3	108509653.4	104337295.2	104876184.9	87794217.35	76432674.82	82760953.97
FT08337PR	311.18349	0.891	pos	Glycylprolylarginine	Carboxylic acids and derivatives	35514591.38	29679610.69	39680537.2	43882161.77	41468824.76	33744827.24	13673658.45	31449135.41	38657318.39	42013766.77	33144916.79	23997304.2	30131538.84	39836377.2	30294238.84	23923278.15	25757039.05	43836348.93	45317212.84	29683723.35	27065074.9
FT05315NR	334.15088	2.458	neg	O-adipoylcarnitine	Fatty Acyls	766491.56	869345.17	871651.41	952173.83	960662.83	879832.16	1269180.67	1798010.97	1043612.75	409824.86	575395.95	434331.01	684802.03	758615.92	903532.82	372682.32	329530.38	509270.48	693037.75	382181.12	459010.04
FT10098PR	341.20848	10.349	pos	15S-HEPE	Fatty Acyls	4664978.08	4708593.5	4666346.05	1145381.78	446264.8	2132865.1	7564854.46	9308643.07	7892605.88	5997189.23	6351029.36	6513710.76	9819667.2	8589978.21	9174561.84	69479.66	974.95	132731.05	873080.66	222476.13	652393.39
FT11249PR	360.21277	4.45	pos	Ile-Asp-Ile	Peptidomimetics	127795952.5	105476116	71950712.21	127465294.1	125523744.6	136543206	71365566.72	159255916.3	166351307.7	115022540.5	97691518.47	82322412.61	75870225.42	103012206.1	81888446.1	171327028.9	114825676.8	78035718.99	108695625.2	180196271.2	80785385.14
FT03599NR	281.13925	4.41	neg	Anguidol	Prenol lipids	2391390.96	2338349.22	2137041.87	974.95	974.95	974.95	974.95	974.95	974.95	6533645.58	4977582.79	5892479.56	2240406.1	1197981.69	2486457.02	4534295.57	4546314.56	4306647.17	247082.67	974.95	974.95
FT04038NR	298.14076	3.924	neg	N-hexanoyl histidine	Carboxylic acids and derivatives	1504210.15	1362922.5	1250113.34	1822497.81	1747115.81	2012427.59	1374754.81	2362375.71	2225915	1455816.13	1853473.6	1473418.65	1677161.27	1744523.28	2243008.22	2064380.59	1482562.51	1705728.9	1959286.58	1563464.09	1832467.32
FT14843PR	432.2511	9.654	pos	(4E,7E,13E)-Hexadeca-4,7,13-trienoylcarnitine	Fatty Acyls	1779568.45	1742257.36	2079950.99	2693937.83	1556468.43	2568474.32	1725121.06	1370217.05	2711692.99	250004.7	589423.34	820238.76	3239430.99	1713858.51	1506152.9	195727.49	1421469.44	999543.29	2683956.64	4106562.48	2687009.32
FT12078NR	547.27702	4.855	neg	Hordatine A	2-arylbenzofuran flavonoids	2763245.44	2830267.84	2609012.7	2355313.23	1888398.05	2758061	2024445.85	3079489.34	1983345.95	1511188.61	2359754.75	1035468.07	1912112.16	2711039.13	2753112.52	2652516.19	2144924.15	2454829.97	2235275.51	1626169.74	2323739.14
FT08260PR	310.12806	5.721	pos	(-)-Picrotoxinin	Furopyrans	793147.8	1050221.87	838756.19	1177596.45	1756390.22	1433053.97	1437195.38	1920715.53	1492661.99	930007.2	608540.66	971344.45	456345.24	1851276.85	789826.45	1609338.75	1691446.67	1108811.17	1551981.05	1571960.85	1764941.72
FT03955PR	231.08397	1.47	pos	Ethyl beta-D-glucopyranoside	Organooxygen compounds	4780426.56	3638450.56	4800888.02	1951790.06	2358746.31	1604999.19	3168548.44	2682865.82	3144430.74	4453486.67	3934226.48	2850538.82	4564469.14	3201703.88	2945476.31	3909410.03	7514415.8	4723202.85	4811150.69	11461532.45	4447783.03
FT08097PR	307.15042	0.742	pos	O-Galactosyl-5-hydroxylysine	Carboxylic acids and derivatives	30518948.5	26501353.45	28315637.65	26724441.6	32394023.22	20630435.87	26285787.28	23183127.11	27025622.15	27955421.19	36784416.97	26256805.82	27227869.14	23180214.43	26028545.17	20879204.92	24517324.63	28503864.02	14776884.14	16499749.14	18743662.98
FT00438NR	109.02939	3.079	neg	Hexa-2,4-dienedial	Organooxygen compounds	1058953.76	1126162.81	1220856.31	847703.31	1065003.84	820770.19	763611	1233889.01	1212066.15	1221437.37	561204.57	983592.17	476449.65	1398248.59	1249153.39	957874.27	975857.22	953643.57	1101499.68	900429.1	1083988.62
FT01438NR	165.04168	2.038	neg	1-Methylxanthine	Imidazopyrimidines	1615041.23	1820693.79	1932893.64	1431977	2099165.15	2241572.3	1627883.8	1909959.63	1166125.3	1787242.67	1916213.7	1990392.27	1428877.44	1293226.33	1571963.77	1832190.12	2413674.65	2213531.53	1807121.49	1775629.13	1963591.26
FT06065NR	357.06161	7.134	neg	Succinyldisalicylic acid	Carboxylic acids and derivatives	679527.93	643091.55	724783.67	698069.03	545585.27	472978.08	637325.19	767637.64	675875.8	568415	542139.98	639817.6	630328.2	491638.98	665722.4	655440.12	608136.07	675135.26	630737.99	734576.65	549398.76
FT08903NR	435.22449	4.374	neg	(3S,5R,6S,7E,9x)-7-Megastigmene-3,6,9-triol 9-glucoside	Fatty Acyls	10547962.93	6630454.6	6958052.85	6662002.55	10788844.13	8496898.83	5621044.39	7018006.17	7165172.74	5987235.64	9191892.58	5103766.82	9375168.39	11217015.31	6764299.82	6458899.03	5737346.9	5945487.06	8593489.01	4611383.24	6499105.03
FT11566PR	365.26597	12.702	pos	3-Acetoxystearic acid	Fatty Acyls	451949.25	448283.87	406740.24	290612.88	455693.92	565719.07	581456.84	581290.85	795592.84	491212.78	481584.23	428055.67	353680.99	180639.78	479801.88	623704.05	606022.3	727555.55	278673.67	631896.96	203470.78
FT01098NR	145.05053	4.037	neg	2,2-dimethyl-succinic acid	Fatty Acyls	9847120.3	10452088.86	9708427.34	5728662.94	8151218.8	9828380.79	10383043.83	9621339.91	10559836.46	8853120.09	7146209.17	10071523.82	7857838.95	9145265.47	8563043.41	9441183.8	9164212.38	10269174.27	10368469.83	6879570.15	8539375.4
FT02666NR	239.05593	4.253	neg	Deca-4,6,8-triyne-1,1,2,3-tetraol	Fatty Acyls	2421864.89	2488105.23	2072232.04	1553873.85	1227460.46	2098183.4	1251871.73	1608630.99	722563.3	3948390.68	5579881.48	4217707.8	1619235.92	1605969.45	1460538.04	2766170.03	2466323.72	2342694.89	702502.7	1234209.65	1292042.75
FT10943PR	355.22397	8.243	pos	16alpha-hydroxypregnenolone	Steroids and steroid derivatives	2598101.64	2563838.96	2509457.28	5210711.57	5447893.21	6729003.21	1230026.17	1462788.41	1267080.61	824369.58	1003577.05	1217172.67	1034705.83	2146885.6	2231182.81	3034278.9	2587532.58	3059598.36	2397420.68	2624035.97	2637407.61
FT11417NR	520.26571	10.595	neg	PS(18:2/0:0)	Glycerophospholipids	3016344.9	3515815.96	2889766.61	145895.98	109548.36	199892.61	4317404.07	2442260.41	5345924.46	1533503.02	6126938.07	1816631.37	3097385.58	7410771.08	7313943.91	3273841.63	900971.55	1867823.12	3554688.29	8247650.4	3496459.64
FT01953NR	201.03213	4.319	neg	3-Hydroxy-3-phenylpropanoic acid	Phenylpropanoic acids	824282.36	928559.02	829635.75	442019.22	204508.57	181083.26	796182.71	817799.12	639409.27	505520.8	532551.2	232082.59	720216.13	882626.24	1024806.97	975782.73	1105678.11	1191554.79	1166606.01	1306477.88	1243481.93
FT04532NR	313.23837	13.522	neg	Heptadec-2-enoic acid	Fatty Acyls	806481.55	940563.52	1068153.72	851014.49	599655.29	706036.85	1030615.89	558110.35	778138.71	872504.4	1059461.33	785403.24	1551781.59	1206297.99	1483237.9	529794.24	702035.41	685590.75	687140.72	759302.94	955234.82
FT06158NR	359.12473	2.557	neg	Isodityrosine	Carboxylic acids and derivatives	269638.55	342628.57	248072.18	193602.75	178984.01	138780.05	317235.08	350250.82	189333.35	974.95	157873.68	156165.37	195202.29	291623.95	319316.62	183942.26	168139.14	255795.63	388244.69	362766.18	360754.64
FT07793NR	403.18322	0.88	neg	Serylproline	Carboxylic acids and derivatives	1214949.11	1932221.33	1466151.15	3534625.76	2708343.38	2953518.86	1962774.45	1885521.07	2692124.37	1033067.9	2276258.85	2611503.43	2093932.52	2316951.3	2345042.12	2154092.14	1718588.26	2103630.47	2291949.14	1620117.41	1564285.02
FT09099PR	324.15503	3.657	pos	Phe-Ala-Ser	Carboxylic acids and derivatives	13365118.17	10556951.42	12622866.47	11829513.57	14761275.7	16485221.47	9280134.72	13385995.43	9542845.25	7166722.59	6646054.72	6719084.25	10463577.24	12865179.8	15156534.26	8462079.53	11301439.71	12126811.64	10814927.33	11364676.78	8946411.19
FT12464NR	563.27168	5.099	neg	Blumenol C O-[rhamnosyl-(1->6)-glucoside]	Fatty Acyls	592208.57	496356.74	443139.41	288446.84	218603.59	381671.16	484540.32	659539.64	468183.89	428175.52	441697.99	388135.54	574811.93	593859.63	574976.28	549186.4	787149.58	678775.97	1152408.67	966785.78	975884.97
FT08759PR	318.20241	3.715	pos	Val-Leu-Ser	Carboxylic acids and derivatives	63666251.18	57405283.71	73608915.78	72990211.35	99581097.61	87401810.16	91704775.77	69016774.85	62729867.96	67735138.07	66785815.4	63850521.49	81935212.51	112493773.9	78937936.08	64793217.07	59489588.41	60079373.93	86272493.97	52236018.45	94920338.77
FT05170NR	331.09107	1.827	neg	3-Methylxanthine	Imidazopyrimidines	1361388.73	1345626.14	1268500.79	1503774.69	1412492.12	1330895.06	1408232.99	1243096.79	1263762.05	1439484.81	1513548.77	1551913.76	1165889.28	1452287.58	1341351.54	1467837.9	1640981.45	1584503.35	1213901.6	1273939.22	1217629.23
FT09802PR	336.13718	4.405	pos	Tryptophyl-Methionine	Carboxylic acids and derivatives	23102487.58	23401648.26	25281676	29940436.09	31370476.29	30256662.42	23325163.12	23223234.37	21486080.55	14113111.81	16445647.83	13087490.72	23771550.29	27513660.77	25805078.39	26947617.65	27207379.44	23229864	31562897.37	23904868.82	31000869.66
FT13173PR	396.19475	4.65	pos	Met-Val-Phe	Carboxylic acids and derivatives	29217402.11	30132564.47	29766301.37	29515650.89	27462778.83	33033414.13	23830572.21	26746699.52	23441328.36	23198694.35	24460326.67	22023194.31	31059461.95	32669048.04	32133190.27	29782569.95	29449645.83	29332246.46	39166064.17	30888767.88	33304934.32
FT15569PR	451.23385	5.063	pos	Phe-Trp-Val	Carboxylic acids and derivatives	15390452.28	14399549.02	14780174.52	18642228.79	18274710.01	18801921.52	15229324.69	16938389.55	14035578.55	12383230.49	11268910.66	10222350.38	19296464.12	20375418.02	20311329.37	16502709.52	13229080.36	13769445.7	21052647.33	14476789.9	19031380.62
FT00334NR	100.04031	0.802	neg	L-3-Aminodihydro-2(3H)-furanone	Carboxylic acids and derivatives	2505243.22	2649779.47	2187474.97	1788928.5	1742354.38	2401262.68	1989425.33	1628793.57	1677514.23	5135515.26	4923035.13	4953399.29	2143183.65	2454020.68	2596635.85	1074821.12	858307.56	1094863.5	514133.62	123044.31	365494.84
FT07445NR	393.2283	9.493	neg	11-deoxy-11-methylene-15-keto-PGD2	Fatty Acyls	104677.7	135782.83	114243.23	78433.57	74474.39	107235.7	81238.12	149963.53	84165.65	55700.99	88928	82775.64	110782.19	139854	110420.69	113566.77	72965.59	108058.93	110794.59	90668.02	85934.17
FT15412PR	447.22409	4.685	pos	Trp-Glu-Ile	Carboxylic acids and derivatives	41395722.78	31571057.92	36564001.34	37306286.82	34448536.4	36037166.34	34014674.35	41621544.05	29023136.68	23296913.51	24812332.34	12904699.4	32550253.64	40232773.88	34124056.64	32228207.46	34408804.33	30124825.58	41047276.32	40765036.56	63585547.59
FT01235NR	154.01452	4.982	neg	4-Nitrocatechol	Phenols	668663.99	774965.95	702145.99	400143.85	547930.32	436589.8	669871.95	602151.97	741259.82	389825.42	359628.1	214677.36	1161150.15	1283967.92	1041326.16	492108.36	606499.3	560739.82	689122.13	610744.83	736513.85
FT04035PR	233.14953	0.816	pos	Spermic acid 2	Carboxylic acids and derivatives	21672847.37	36176241.98	21678648.6	20581501.14	18820081.94	32405822.83	28689289.9	31062745.51	17979936.71	22440205.1	19749922.07	33042493.5	23373148.71	24124302.05	48102341.61	18273360.87	20179061.38	19159706.81	16192726.74	17935450.55	22845242.73
FT05877NR	350.17204	4.049	neg	Gly-Ile-Tyr	Carboxylic acids and derivatives	38601132.48	38019469.31	38456276.46	43693149.72	42142270.52	115482065.3	38083180.85	103050991	49212570.52	72643280.62	25434966.15	25273717	39542474.85	42663139.89	100423769.8	50790260.25	46042555.65	35627650.39	36899587.42	37661148.39	33614605.02
FT12846NR	581.29806	4.87	neg	11-Hydroxy-cyasterone	Prenol lipids	3945180.39	3918054.07	3684336.46	2718628.55	2354037.29	2787132.32	4607556.38	4407781.72	4134915.82	3037886.46	3003998.67	3741263.63	4468096.78	5027173.71	4650109.28	4903740.12	3799927.02	3961565.79	4002350.54	3788454.65	3631667.13
FT01460PR	130.04991	1.842	pos	1-Methylpyrrole-2,3,5-triol	Pyrroles	3493110.76	2762991.51	4695452.7	3601904.36	2746827.1	2585419.7	4218073.48	2400870.74	3226884.95	2062657.07	3318180.07	3028420.14	3808461.55	3622594.28	4670451.97	3123660.92	2953858.98	4019326.98	3531501.13	2090844.31	3759009.15
FT04882NR	323.22017	10.192	neg	estrane-3alpha,17alpha-diol	Steroids and steroid derivatives	2793630.27	2837751.2	2746982.75	3110787.26	3317835.72	2928766.69	2761178.26	2956515.64	2976267	2814420.57	3498824.2	3069838.41	2762844.8	2645458.49	3154319.77	2760427.47	2968052.05	2906664.14	2956351.23	3336264.31	3135892.85
FT12641NR	571.27665	5.528	neg	Val-Phe-Val-Tyr	Carboxylic acids and derivatives	429316.64	409579.79	512124.01	72432.7	974.95	87128.43	47360.96	248390.38	187116.44	378979.61	325178.92	417678.3	460216.37	351527.52	288172.23	846418.23	554390.76	752308.82	622895.54	455273.69	642524.97
FT00837NR	130.05086	1.25	neg	N-Acetyl-beta-alanine	Carboxylic acids and derivatives	2946333.4	3042573.1	2954097.61	2771841.97	3355396.9	4199728.51	2799744.03	3189042.5	2871961.3	4379238	4661737.62	3625378.67	2967013	3139802.3	2977019.49	1817137.33	2659087.69	2218989.5	2672294.67	2466847.67	2616998.04
FT02008NR	203.05606	3.779	neg	hept-2-enedioic acid	Fatty Acyls	5300652.16	4133129.5	3852067.79	2490545.37	3132270.26	2596557.28	3205095.67	3714613.38	3969694.63	5395844.52	4783936.46	4707145.46	5293399.31	4162579.64	3683896.83	5045718.96	5984227.23	6403269.41	4654139.53	4867987.85	4680241.08
FT12146PR	375.1142	1.428	pos	Succinylaminoimidazole carboxamide riboside	Imidazole ribonucleosides and ribonucleotides	9211884.91	8496312.26	8157373	8276334.14	7734145.96	7685585.28	9905135.42	11755552.22	11391497.12	6295061.74	7130146.02	5023117.95	8703058.68	11763160.19	12061804.11	9486737.48	10392613.68	7710532	8748629.97	7812315.59	8927625.3
FT01354NR	161.08177	3.647	neg	Mycarose	Organooxygen compounds	4150715.19	3849048.52	3376258.92	3297911.55	4610005.27	4897323.76	3906961.91	3235735.64	3497190.49	3662338.82	2582451.32	3660191.79	3035496.91	2804968.18	3013512.52	3502374.42	3404165.67	2061501.92	3576732.66	3691754.29	3096489.05
FT07603PR	299.16043	3.889	pos	L-3-(3-Hydroxy-4-pivaloyloxyphenyl)alanine	Carboxylic acids and derivatives	8634932.76	6767542.94	7701611.27	6657378.23	6926443.85	4509317.55	4625328.88	4961154.66	7406347.84	5908311.13	4678469.1	7350664.18	5728967.47	3210130.93	4939104.19	10213007.28	7016195.7	7591885.97	5702812.63	9549199.78	7090333.84
FT01603NR	177.01919	4.286	neg	Aesculetin	Coumarins and derivatives	2170474.67	2224303.04	2303465.44	2092864.99	2020353.31	2420818.11	2967716.39	4009547.37	2343296.54	2196033.05	2019035.7	2343912.53	2578720.4	2986958.1	3322401.02	1816614.46	1849217.96	1994235.96	551537.49	170186.07	608050.3
FT02592PR	192.10171	5.308	pos	5-Methoxytryptophol	Indoles and derivatives	1385715.51	1266179.47	1762263.33	2122730.65	2797714.67	2651000.22	1529837.5	2295814.7	1469509.24	237416.81	1148164.94	910200.52	1623117.67	1449532.35	1449050.84	1699691.93	1716538.8	1962862.46	1837228.22	1948489.39	2019117.44
FT04179PR	237.12311	4.523	pos	O-Desmethyl-lacosamide	Carboxylic acids and derivatives	7527165.96	8909375.46	8922936.74	9216227.63	7720510.08	6259413.09	7089391.03	8382369.6	7495107.19	7474845.92	7617632.44	8201486.22	5614081.49	7982887.75	7106487.52	6161432.58	9027049.91	10277422.24	8848138.15	7119708.71	6859448.47
FT08746PR	318.16558	3.147	pos	Asp-Ile-Ala	Carboxylic acids and derivatives	13215465.39	8851031.77	11441478.74	16913906.37	13316318.63	24362352.31	13521891.21	15470193.29	13108720.9	7431321.7	9825261.55	7369199.93	12201795.78	17313290.63	16121375.99	10008926.07	14095530.71	12693649	11668805.81	10600054.24	11493694.94
FT03325NR	271.06137	6.721	neg	Naringenin chalcone	Linear 1,3-diarylpropanoids	242718.25	256706.06	278886.1	449933.14	441719.33	565737.85	676509.47	789430.71	677103.26	389967.28	325681.22	327901.08	71503.75	974.95	974.95	974.95	111432.48	26912.09	974.95	974.95	974.95
FT06453NR	366.13064	2.556	neg	Tyr-Ala-Asp	Carboxylic acids and derivatives	3940712.7	4025848.46	3921987.21	2971206.93	3040716.05	3351911.15	4266070.78	4860123.67	3336718.35	1392231.72	1799242.32	1697216.89	4135144.35	4951718.21	5204832.65	3917823.75	4839325.62	5254706.77	4766302.72	3573576.31	3929486.71
FT01416PR	127.0503	0.809	pos	Imidazole-4-acetic acid	Azoles	14782629.03	15851507.58	13877178.75	8937785.85	10843758.89	9881079.01	17670008.43	19588176.32	17469870.71	14353025.26	14558348.64	8009547.3	9628384.01	12753638.14	12494226.23	12305990.72	14570382.01	10348862.94	10123692.01	12807123.56	10511375.22
FT12721PR	386.04675	1.287	pos	Guanosine 3'-monophosphate	Ribonucleoside 3'-phosphates	3218630.31	2260044.32	3224973.76	4859490.53	3807932.75	2397935.55	2970740.4	2228311.88	2522979.48	3327070.97	3151907.13	2572043.41	3657118.71	2634370.05	2356420.17	2625807.66	1573261.99	2551328.79	3233858.4	2717549.29	2519070.2
FT01807NR	190.05087	4.564	neg	4,1-Benzoxazepine	Benzoxazepines	2729156.55	2599688.53	2935414.11	2168226.85	2150093.74	2195053.62	5395293.74	5533347.83	5317689.18	2741614.42	2541010.02	2654388.98	1258988.88	1385860.51	1519614.84	2793054.2	3289403.35	3333262.94	1934634.33	1884604.61	1898893.9
FT03618NR	282.07696	6.759	neg	Citrusinine I	Quinolines and derivatives	211486.2	167574.08	118576.42	360984.54	266724.95	386082.5	52014.52	56776.63	89970.27	207096.64	295465.35	186347.15	204552.16	269208.94	292397.03	974.95	974.95	974.95	974.95	974.95	974.95
FT12161PR	375.20265	4.652	pos	Trp-Ala-Val	Carboxylic acids and derivatives	46856415.24	42584387.23	46629403.34	50880049.74	42329835.15	52428190.52	39629680.66	43896269.89	39635849.56	40544286.38	39690720.44	36562333.26	51536764.25	47636509.53	52841943.46	45554847.16	48175390.13	42766164.73	51623783.45	40589168.82	46887502.89
FT04287NR	303.19707	7.981	neg	2beta-Hydroxytestosterone	Steroids and steroid derivatives	517320.87	603046.7	619294.56	1399494.32	1708974.21	1804749.84	292350.28	295887.31	246377.32	58819.93	73923.55	24626.97	356294.79	342415.45	361500.45	233327.17	293454.39	320196.11	295720.93	310336.12	316442.9
FT06779NR	375.18124	8.05	neg	Sebiferumnin K	Prenol lipids	2278285.14	1708998.24	1853566.64	1582891.66	1446172.54	2005714.51	1436606.36	2119187.65	2031557.21	2205422.54	1487778.45	1526962.1	5654407.93	5852481.45	5807707.9	258194.69	331499.19	311287.94	321775	232805.79	132538.29
FT01729NR	186.04061	0.805	neg	2-aminomuconic acid semialdehyde	Carboxylic acids and derivatives	3185001.15	3775115.76	3375873.14	2606172.01	2534198.19	3693509.93	2799268.65	2264492.14	2807474.93	5715670.14	6555559.06	6042839.1	3962742.72	4409393.72	3668509.48	1766156.36	1586091.23	1176105.44	1382978.45	1415260.25	971505.47
FT01413NR	164.03524	4.955	neg	1,2-Diacylglycerol-LD-PI-pool	Benzene and substituted derivatives	2554652.7	3014997.89	2680805.72	3365959.8	3761388.9	3757231.91	4250973.98	4380715.58	4280577.15	2630193.39	2446936.44	2598183.41	2302365.53	2845453.46	2205514.39	1785826.25	2459295.48	3171658.19	1904472.09	2271862.18	2833037.4
FT01472NR	168.98107	0.853	neg	1,3,2-Dioxathiolane 2,2-dioxide	Organic sulfuric acids and derivatives	4739551.62	4578411.89	4033259.41	4718395.92	4419607.32	5273084.86	3189041.03	3542127.71	2217790.06	4195985.73	4220199.78	3829786.26	4245183.04	3566895.77	3662073.01	3673016.52	4208379.69	3396204.17	4780566.15	3892724.35	4826448.45
FT01886NR	195.02973	4.644	neg	1,4-Benzodioxin-2(3H)-one	Benzodioxanes	3407840.78	4973378.91	4356179.09	6038648.45	5891931.88	4637890.91	7288610.86	8827958.57	8759973.53	5266059.81	5757571.4	6281532.49	9053423.98	3695630.38	8672862.99	5466504.01	4178627.45	4290507.57	6491809.74	8551022.61	8356727.13
FT12625PR	384.15827	4.412	pos	Ser-Met-Phe	Carboxylic acids and derivatives	24166813.36	14775772.41	15274426.15	10395510.79	10224991.89	17897710.09	16530567.84	17162114.08	15790470.31	9743200.62	9396931.02	13480382.08	23560662.71	23983200.74	19390447.51	20602734.27	19150371.56	24311114.19	23626988.64	22993990.01	20616362.4
FT09028PR	323.1598	4.432	pos	m-Hydroxybenzoylecgonine	Benzene and substituted derivatives	22427476.18	16421578.41	16145338.83	25254091.92	21432202.89	25376424.86	16778303.38	20842781.38	15452418.02	10767767.3	9220401.18	9738593.8	16298519.9	18173035.14	15466993.17	15899188.7	16374231.31	19895797.97	20738257.7	19865769.1	16627063.79
FT01520PR	133.04967	1.159	pos	2-Hydroxy-4-oxopentanoic acid	Keto acids and derivatives	5874162.64	6286082.44	5643941.47	3697615.6	3168605.54	4919643.92	3964912.52	4307303.57	4381201.04	5220207.16	6370649.25	4600059.47	5371066.44	5570722.01	5927071.9	6360488.7	5155457.72	7259394.24	8200255.09	6463583.34	7701828.27
FT04141NR	301.10395	0.804	neg	Isomugineic acid	Carboxylic acids and derivatives	3249828.7	3733494.1	3559893.21	1938319.2	5139213.96	5260005.41	4073578.89	4216610.36	3396820.01	5871994.72	5189207.26	5332760.67	3226347.96	2930360.97	3706978.63	2009827.29	1029039.65	1634558.21	1248359.81	1474427.93	1379208.08
FT07499NR	395.15684	3.201	neg	Gln-Phe-Gly	Carboxylic acids and derivatives	2910807.05	2792678.07	2949775.05	3214488.5	3171385.02	3600340.69	3500709.94	3911420.33	3580243.72	2402060.87	2674523.11	2538300.42	2039885.05	2749957.87	2528855	2559147.15	3143375.31	1829489.89	2071174.2	1551349.07	1997266.56
FT07708NR	401.12382	5.564	neg	Confusoside	Flavonoids	1043144.98	898173.92	909430.16	1114663.56	1077812.31	1293274.3	1165796.35	1399240.28	964943.2	736486.69	779280.54	1028619.5	740752.72	767344.81	1009447.96	1131560.06	1118246.26	1265365.12	368821.91	226367.94	391314.77
FT07101NR	384.11668	1.182	neg	Thr-Glu-Thr	Carboxylic acids and derivatives	4734642.61	4189008.92	4454509.28	4059980.37	4334940.8	4650005.13	4284560.58	5740520.07	4981974.02	4476530.45	5565687.16	4671138.32	4099198.34	3569815.94	3609086.95	6030834.91	5700117.97	4858974.78	4528147.45	4855022.84	3925999.96
FT00266NR	93.03442	5.633	neg	1,2-Cyclohexanedione	Organooxygen compounds	15924172.1	16537508.61	16528524.06	11198247.5	10584753.82	8771293.86	7178497.65	8349221.62	10381185.42	14952003.45	9549312.15	14086212.36	9281530.02	10452876.61	10206246.51	18168960.47	12996142.33	20083101.36	25406061.59	22214637.8	15248061.84
FT01187NR	149.02428	4.359	neg	4-Formylbenzoic acid	Benzene and substituted derivatives	4659788.25	5286033.07	4476326.16	3594307.28	2112067	3071858.65	4576340.09	4678580.23	3529009.21	4417514.56	4413128.74	4347488.54	4577586.92	3924624.78	3585029.41	4187244.42	5842455.43	5287253.85	4781287.61	4842456.07	4912319.64
FT01810PR	151.07528	5.72	pos	3'-carboxy-alpha-chromanol	Benzopyrans	4180081.86	6280369.55	4638520.35	11173981.25	8758615.31	12192595.19	1198462.27	4044999.87	2872703.36	959747.28	326631.68	1463353.04	2663013.08	3933536.82	2715424.57	5404737.05	5163991.22	4526818.5	6449131.4	3869515.55	6392527.62
FT02835NR	246.04409	4.1	neg	Penicillanic acid	Carboxylic acids and derivatives	1385847.88	732783.76	978106.76	928706.34	1008593.24	794387.72	1288466.76	1140342.18	1569469.76	1342388.71	798720.29	1311304.17	874221.59	1132132.16	1166507.5	1488647.02	1661529.6	1428005.1	1432170.05	1450399.02	1855104.86
FT03951NR	295.15513	7.833	neg	Macrophyllic acid B	Organooxygen compounds	553638.79	490981.08	397013.14	1976092.63	1177036.29	1942921.39	98439.94	106183.67	94798.63	8641.25	8015.97	23302.52	95941	136477.65	121135.47	435377.71	508019.68	386207.08	289432.05	235616.64	231729.17
FT04966PR	253.12953	0.777	pos	Histidinyl-Proline	Carboxylic acids and derivatives	12495277.39	10871364.81	10109441.02	5667802.7	8120068.9	10244125.04	14791337.22	11562701.64	13308385.17	14228267.61	14215094.28	12995237.16	13921364.49	10165655.8	6445592.28	11556346.19	10179208.03	10264463.54	8089084.18	9323049.17	9843726.44
FT06707PR	284.15024	3.183	pos	Hept-4-enedioylcarnitine	Fatty Acyls	23079752.11	20578427.8	21169191.23	7900865.67	22388020.51	19314591.66	15966103.83	19402321.73	14953292.04	16765722.38	20404209.08	16247476.75	9407039.04	5481822.51	16032293.2	27248257.14	15191645.18	24400617.1	17597637.93	9259387.03	22557673.45
FT12177PR	375.2237	4.129	pos	Pro-Glu-Ile	Carboxylic acids and derivatives	22673630.62	22941527.52	23271030.01	25369474.08	29140069.97	35087207.07	18887783.55	21323184.27	13936950.17	25645929.69	21036547.83	7010628.71	29139376.74	26780009.16	18698478.52	25862382.18	30229671.82	31764763.9	36170456.99	33682665.31	34002375.95
FT21276PR	732.54665	11.89	pos	PC(17:1/15:0)	Glycerophospholipids	2322532.35	2024601.76	2052557.91	4469935.24	5286138.37	5025448.15	2441435.64	1440650.24	2253313.92	1038910.63	599814.46	881080.67	1495680.88	1901652.8	1302753.3	1070208.14	1941379.56	4308895.43	833681.74	912705.34	976160.62
FT01672NR	181.05055	4.36	neg	Meta-hydroxyphenylhydracrylic Acid	Hydroxy acids and derivatives	4090104.12	3951942.28	3317732.68	3079226.9	2988089.31	3275106.26	2948816.84	4029874.12	3667954.39	4485702.91	4174809.04	3986569.95	3664103.59	3789220.91	4068092.15	3419219.3	3091353.49	3561271.9	3758217.43	3435826.38	3971521.77
FT06160NR	359.14997	6.211	neg	Cynisin	Prenol lipids	302838.51	459370.09	365698.26	596562.87	595940.81	640293.16	242892.02	255976.03	247840.61	272934.23	354980.08	277362.58	236415.93	305846.79	269862.21	298370.14	264989.81	291164.01	444398.09	494890.14	589469.81
FT02716NR	241.10808	5.908	neg	Phenol A	Benzene and substituted derivatives	882139.84	1009317.24	867935.59	1629182.93	1550233.86	1497281.43	501376.81	655582.35	454169.2	271018.66	300077.67	387880.3	503633.65	574538.73	438734.94	1313743.39	1288501.32	920170.34	1248954.77	1263829.91	1277907.14
FT02875NR	248.02331	0.799	neg	Norepinephrine sulfate	Organic sulfuric acids and derivatives	1112497.09	1420962.56	998920.28	1534481.94	1095211.35	1976361.88	1690507.85	1828691.21	1141785.88	856202.99	1034422.71	387576.38	667212.34	1648185.6	1260019.48	1237720.26	1586902.38	624248.12	1246384.6	1070817.93	910004.55
FT04614PR	246.18134	1.156	pos	Valyllysine	Carboxylic acids and derivatives	6449724.79	5100041.14	5360580.51	5409129.84	6209535.36	5795797.29	3309542.84	4035615.37	4424202.19	7503079.77	7713094.67	7714808.61	4109851.28	6788523.12	5161015.22	5432061.55	5622613.79	4188266	6160166.69	6819839.31	5401464.47
FT06783NR	375.18118	6.106	neg	1,7-bis-(4-Hydroxy-3-methoxyphenyl)-heptane-3,5-diol	Diarylheptanoids	473207.26	555122.46	365730.61	736925.67	680203.9	778038.84	468412.71	423460.11	403659.62	258054.42	347515.63	252573.42	787165.9	639384.29	610376.68	49346.43	35385.57	974.95	154136.86	123055.99	51766.3
FT01640NR	180.06643	2.124	neg	Beta-Tyrosine	Carboxylic acids and derivatives	2485577.01	2286325.6	2519656.49	2518245.55	3532374.41	3172974.13	2519065.13	2047992.33	2258311.67	3110665.77	2630665.53	2631998.53	3293776.31	1950340.58	3124177.27	2920606.93	2918324.42	2594360.8	2120061.03	2429773.27	2710991.85
FT03962NR	295.22782	12.116	neg	4-oxo-2E-octadecenoic acid	Fatty Acyls	277821.71	253731.65	207890.57	251835.96	264363.76	124600.8	311785.71	175977.69	227683.49	182970.98	176645.37	250756.05	235951	297697.05	345652.94	228703.62	135677.66	254279.82	287615.84	227556.78	211466.98
[truncated: 1,218 more rows]
